# Supplementary material for: Mutation-induced dimerization of transforming growth factor-β–induced protein may drive protein aggregation in granular corneal dystrophy
Source: J Biol Chem. 2021 Jun 4;297(1):100858. doi: 10.1016/j.jbc.2021.100858 (PMC8220419; doi:10.1016/j.jbc.2021.100858)
Supplement: Supplementary Spreadsheet 1 [file mmc2.xlsx]

## Sheet: Crosslinks
Checked	Crosslink Sequence	Max. XlinkX Score	Crosslinker	Crosslink Type	# CSMs	# Proteins	Sequence A	Modifications A	Accession A	Position A	Sequence B	Modifications B	Accession B	Position B	Protein Descriptions A	Protein Descriptions B
FALSE	LLKADHHATNGVVHLIDK | KYFTNCK	345.12	DSSO	Intra	42	4	LL[K]ADHHATNGVVHLIDK	1xDeamidated [N10]; 1xDSSO [K3]	AT_TGFBIp	196	[K]YFTNCK	1xCarbamidomethyl [C6]; 1xDSSO [K1]	AT_TGFBIp	37	AT_TGFBIp;RW_TGFBIp;WT_TGFBIp;RH_TGFBIp	AT_TGFBIp;RW_TGFBIp;WT_TGFBIp;RH_TGFBIp
	Checked	Sequence	Crosslinker	Crosslink Type	Crosslink Strategy	Identified By	# Proteins	# Identified MS2 Scans	# Identified MS3 Scans	XlinkX Score	Delta XlinkX Score	m/z [Da]	Charge	MH+ [Da]	First Scan	RT [min]	DeltaM [ppm]	Reporter Ion Score	Accessions	Sequence A	Modifications A	Crosslinker Position A	Protein Accession A	Leading Protein Position A	Sequence B	Modifications B	Crosslinker Position B	Protein Accession B	Leading Protein Position B	All Scans	Spectrum File	File ID
	FALSE	LLKADHHATNGVVHLIDK-KYFTNCK	DSSO	Intra	MS2_MS3	MS3	4	1	4	345.12	345.12	620.712	5	3099.53	7345	25.4637	1.8662	45.23	AT_TGFBIp-AT_TGFBIp	LLKADHHATNGVVHLIDK	K3(DSSO);N10(Deamidated)	3	AT_TGFBIp	196	KYFTNCK	K1(DSSO);C6(Carbamidomethyl)	1	AT_TGFBIp	37	7345;7348;7349;7350;7351	20200623_NSN_AT1_monomer.raw	F84
	FALSE	LLKADHHATNGVVHLIDK-KYFTNCK	DSSO	Intra	MS2_MS3	MS3	4	1	4	341.94	341.94	620.714	5	3099.54	7860	25.8139	-1.14706	45.23	AT_TGFBIp-AT_TGFBIp	LLKADHHATNGVVHLIDK	K3(DSSO);N10(Deamidated)	3	AT_TGFBIp	196	KYFTNCK	K1(DSSO);C6(Carbamidomethyl)	1	AT_TGFBIp	37	7860;7864;7865;7866;7867	20200612_NSN_WT3_dimer.raw	F81
	FALSE	LLKADHHATNGVVHLIDK-KYFTNCK	DSSO	Intra	MS2_MS3	MS3	4	1	4	334.94	334.94	620.714	5	3099.54	6023	24.2273	-2.19222	45.23	AT_TGFBIp-AT_TGFBIp	LLKADHHATNGVVHLIDK	K3(DSSO);N10(Deamidated)	3	AT_TGFBIp	196	KYFTNCK	K1(DSSO);C6(Carbamidomethyl)	1	AT_TGFBIp	37	6023;6024;6025;6026;6027	20200612_NSN_RW3_monomer.raw	F80
	FALSE	LLKADHHATNGVVHLIDK-KYFTNCK	DSSO	Intra	MS2_MS3	MS3	4	1	4	334.31	334.31	620.714	5	3099.54	7030	25.4572	-3.52798	45.23	AT_TGFBIp-AT_TGFBIp	LLKADHHATNGVVHLIDK	K3(DSSO);N10(Deamidated)	3	AT_TGFBIp	196	KYFTNCK	K1(DSSO);C6(Carbamidomethyl)	1	AT_TGFBIp	37	7030;7033;7034;7035;7036	20200623_NSN_WT1_monomer.raw	F90
	FALSE	LLKADHHATNGVVHLIDK-KYFTNCK	DSSO	Intra	MS2_MS3	MS3	4	1	4	330.41	330.41	620.712	5	3099.53	7256	25.7025	1.14877	45.23	AT_TGFBIp-AT_TGFBIp	LLKADHHATNGVVHLIDK	K3(DSSO);N10(Deamidated)	3	AT_TGFBIp	196	KYFTNCK	K1(DSSO);C6(Carbamidomethyl)	1	AT_TGFBIp	37	7256;7259;7260;7261;7262	20200625_NSN_AT2_monomer.raw	F92
	FALSE	LLKADHHATNGVVHLIDK-KYFTNCK	DSSO	Intra	MS2_MS3	MS3	4	1	4	329.73	329.73	620.713	5	3099.53	7998	26.4538	-0.89199	45.23	AT_TGFBIp-AT_TGFBIp	LLKADHHATNGVVHLIDK	K3(DSSO);N10(Deamidated)	3	AT_TGFBIp	196	KYFTNCK	K1(DSSO);C6(Carbamidomethyl)	1	AT_TGFBIp	37	7998;8001;8002;8003;8004	20200625_NSN_WT2_dimer.raw	F97
	FALSE	LLKADHHATNGVVHLIDK-KYFTNCK	DSSO	Intra	MS2_MS3	MS3	4	1	4	325.77	325.77	620.714	5	3099.54	6766	24.8608	-3.06738	45.23	AT_TGFBIp-AT_TGFBIp	LLKADHHATNGVVHLIDK	K3(DSSO);N10(Deamidated)	3	AT_TGFBIp	196	KYFTNCK	K1(DSSO);C6(Carbamidomethyl)	1	AT_TGFBIp	37	6766;6769;6770;6771;6772	20200612_NSN_AT3_monomer.raw	F76
	FALSE	LLKADHHATNGVVHLIDK-KYFTNCK	DSSO	Intra	MS2_MS3	MS3	4	0	4	319.93	319.93	620.711	5	3099.52	6741	25.8221	1.47474	45.23	AT_TGFBIp-AT_TGFBIp	LLKADHHATNGVVHLIDK	K3(DSSO);N10(Deamidated)	3	AT_TGFBIp	196	KYFTNCK	K1(DSSO);C6(Carbamidomethyl)	1	AT_TGFBIp	37	6741;6744;6745;6746;6747	20200623_NSN_RW1_dimer.raw	F87
	FALSE	LLKADHHATNGVVHLIDK-KYFTNCK	DSSO	Intra	MS2_MS3	MS3	4	0	4	319.93	319.93	620.714	5	3099.54	7131	25.5014	-0.34456	45.23	AT_TGFBIp-AT_TGFBIp	LLKADHHATNGVVHLIDK	K3(DSSO);N10(Deamidated)	3	AT_TGFBIp	196	KYFTNCK	K1(DSSO);C6(Carbamidomethyl)	1	AT_TGFBIp	37	7131;7134;7135;7136;7137	20200612_NSN_WT3_monomer.raw	F82
	FALSE	LLKADHHATNGVVHLIDK-KYFTNCK	DSSO	Intra	MS2_MS3	MS3	4	0	4	315.66	315.66	620.712	5	3099.53	7982	25.6281	1.21791	45.23	AT_TGFBIp-AT_TGFBIp	LLKADHHATNGVVHLIDK	K3(DSSO);N10(Deamidated)	3	AT_TGFBIp	196	KYFTNCK	K1(DSSO);C6(Carbamidomethyl)	1	AT_TGFBIp	37	7982;7985;7986;7987;7988	20200623_NSN_AT1_dimer.raw	F83
	FALSE	LLKADHHATNGVVHLIDK-KYFTNCK	DSSO	Intra	MS2_MS3	MS3	4	1	4	310.42	310.42	620.711	5	3099.53	6746	25.5269	2.17624	45.23	AT_TGFBIp-AT_TGFBIp	LLKADHHATNGVVHLIDK	K3(DSSO);N10(Deamidated)	3	AT_TGFBIp	196	KYFTNCK	K1(DSSO);C6(Carbamidomethyl)	1	AT_TGFBIp	37	6746;6749;6750;6751;6752	20200625_NSN_RW2_monomer.raw	F96
	FALSE	LLKADHHATNGVVHLIDK-KYFTNCK	DSSO	Intra	MS2_MS3	MS3	4	0	4	305.79	305.79	775.638	4	3099.53	8064	26.2958	2.47586	45.23	AT_TGFBIp-AT_TGFBIp	LLKADHHATNGVVHLIDK	K3(DSSO);N10(Deamidated)	3	AT_TGFBIp	196	KYFTNCK	K1(DSSO);C6(Carbamidomethyl)	1	AT_TGFBIp	37	8064;8067;8068;8069;8070	20200625_NSN_RH2_dimer.raw	F93
	FALSE	LLKADHHATNGVVHLIDK-KYFTNCK	DSSO	Intra	MS2_MS3	MS3	4	0	4	305.46	305.46	775.639	4	3099.54	7995	26.1352	0.04655	45.23	AT_TGFBIp-AT_TGFBIp	LLKADHHATNGVVHLIDK	K3(DSSO);N10(Deamidated)	3	AT_TGFBIp	196	KYFTNCK	K1(DSSO);C6(Carbamidomethyl)	1	AT_TGFBIp	37	7995;8000;8001;8002;8003	20200623_NSN_WT1_dimer.raw	F89
	FALSE	LLKADHHATNGVVHLIDK-KYFTNCK	DSSO	Intra	MS2_MS3	MS3	4	1	4	304.3	304.3	620.714	5	3099.54	7921	25.7174	-1.7724	45.23	AT_TGFBIp-AT_TGFBIp	LLKADHHATNGVVHLIDK	K3(DSSO);N10(Deamidated)	3	AT_TGFBIp	196	KYFTNCK	K1(DSSO);C6(Carbamidomethyl)	1	AT_TGFBIp	37	7921;7924;7925;7926;7927	20200612_NSN_RW3_dimer.raw	F79
	FALSE	LLKADHHATNGVVHLIDK-KYFTNCK	DSSO	Intra	MS2_MS3	MS3	4	0	4	303.81	303.81	775.639	4	3099.54	6904	25.3609	0.70897	45.23	AT_TGFBIp-AT_TGFBIp	LLKADHHATNGVVHLIDK	K3(DSSO);N10(Deamidated)	3	AT_TGFBIp	196	KYFTNCK	K1(DSSO);C6(Carbamidomethyl)	1	AT_TGFBIp	37	6904;6907;6908;6909;6910	20200623_NSN_RH1_monomer.raw	F86
	FALSE	LLKADHHATNGVVHLIDK-KYFTNCK	DSSO	Intra	MS2_MS3	MS3	4	1	4	298.5	298.5	620.713	5	3099.54	6941	25.4156	0.87776	45.23	AT_TGFBIp-AT_TGFBIp	LLKADHHATNGVVHLIDK	K3(DSSO);N10(Deamidated)	3	AT_TGFBIp	196	KYFTNCK	K1(DSSO);C6(Carbamidomethyl)	1	AT_TGFBIp	37	6941;6944;6945;6946;6947	20200623_NSN_RH1_monomer.raw	F86
	FALSE	LLKADHHATNGVVHLIDK-KYFTNCK	DSSO	Intra	MS2_MS3	MS3	4	1	4	296.01	296.01	620.712	5	3099.53	5988	25.3289	0.65806	45.23	AT_TGFBIp-AT_TGFBIp	LLKADHHATNGVVHLIDK	K3(DSSO);N10(Deamidated)	3	AT_TGFBIp	196	KYFTNCK	K1(DSSO);C6(Carbamidomethyl)	1	AT_TGFBIp	37	5988;5991;5992;5993;5994	20200623_NSN_RW1_monomer.raw	F88
	FALSE	LLKADHHATNGVVHLIDK-KYFTNCK	DSSO	Intra	MS2_MS3	MS3	4	1	4	290.21	290.21	620.714	5	3099.54	7955	25.784	-0.60855	45.23	AT_TGFBIp-AT_TGFBIp	LLKADHHATNGVVHLIDK	K3(DSSO);N10(Deamidated)	3	AT_TGFBIp	196	KYFTNCK	K1(DSSO);C6(Carbamidomethyl)	1	AT_TGFBIp	37	7955;7957;7958;7959;7960	20200612_NSN_RH3_dimer.raw	F77
	FALSE	LLKADHHATNGVVHLIDK-KYFTNCK	DSSO	Intra	MS2_MS3	MS3	4	0	4	287.06	287.06	775.638	4	3099.53	6901	25.5679	2.9322	45.23	AT_TGFBIp-AT_TGFBIp	LLKADHHATNGVVHLIDK	K3(DSSO);N10(Deamidated)	3	AT_TGFBIp	196	KYFTNCK	K1(DSSO);C6(Carbamidomethyl)	1	AT_TGFBIp	37	6901;6904;6905;6906;6907	20200625_NSN_RH2_monomer.raw	F94
	FALSE	LLKADHHATNGVVHLIDK-KYFTNCK	DSSO	Intra	MS2_MS3	MS3	4	1	4	287.02	287.02	620.712	5	3099.53	7101	25.7461	-2.24192	45.23	AT_TGFBIp-AT_TGFBIp	LLKADHHATNGVVHLIDK	K3(DSSO);N10(Deamidated)	3	AT_TGFBIp	196	KYFTNCK	K1(DSSO);C6(Carbamidomethyl)	1	AT_TGFBIp	37	7101;7104;7105;7106;7107	20200625_NSN_WT2_monomer.raw	F98
	FALSE	LLKADHHATNGVVHLIDK-KYFTNCK	DSSO	Intra	MS2_MS3	MS3	4	0	4	284.49	284.49	620.711	5	3099.53	6755	25.5419	1.98314	42.1	AT_TGFBIp-AT_TGFBIp	LLKADHHATNGVVHLIDK	K3(DSSO);N10(Deamidated)	3	AT_TGFBIp	196	KYFTNCK	K1(DSSO);C6(Carbamidomethyl)	1	AT_TGFBIp	37	6755;6759;6760;6761;6762	20200625_NSN_RW2_monomer.raw	F96
	FALSE	LLKADHHATNGVVHLIDK-KYFTNCK	DSSO	Intra	MS2_MS3	MS3	4	1	4	282.61	282.61	620.712	5	3099.53	6922	25.614	0.7484	45.23	AT_TGFBIp-AT_TGFBIp	LLKADHHATNGVVHLIDK	K3(DSSO);N10(Deamidated)	3	AT_TGFBIp	196	KYFTNCK	K1(DSSO);C6(Carbamidomethyl)	1	AT_TGFBIp	37	6922;6923;6924;6925;6926	20200625_NSN_RH2_monomer.raw	F94
	FALSE	LLKADHHATNGVVHLIDK-KYFTNCK	DSSO	Intra	MS2_MS3	MS3	4	1	4	282.44	282.44	620.715	5	3099.55	8115	25.756	-4.02044	45.23	AT_TGFBIp-AT_TGFBIp	LLKADHHATNGVVHLIDK	K3(DSSO);N10(Deamidated)	3	AT_TGFBIp	196	KYFTNCK	K1(DSSO);C6(Carbamidomethyl)	1	AT_TGFBIp	37	8115;8117;8118;8119;8120	20200612_NSN_AT3_dimer.raw	F75
	FALSE	LLKADHHATNGVVHLIDK-KYFTNCK	DSSO	Intra	MS2_MS3	MS3	4	0	4	276.02	276.02	620.516	5	3098.55	6980	25.5203	-0.53775	45.23	AT_TGFBIp-AT_TGFBIp	LLKADHHATNGVVHLIDK	K3(DSSO)	3	AT_TGFBIp	196	KYFTNCK	K1(DSSO);C6(Carbamidomethyl)	1	AT_TGFBIp	37	6980;6983;6984;6985;6986	20200625_NSN_WT2_monomer.raw	F98
	FALSE	LLKADHHATNGVVHLIDK-KYFTNCK	DSSO	Intra	MS2_MS3	MS3	4	0	4	260.26	260.26	775.636	4	3099.52	6812	25.9433	2.94772	45.23	AT_TGFBIp-AT_TGFBIp	LLKADHHATNGVVHLIDK	K3(DSSO);N10(Deamidated)	3	AT_TGFBIp	196	KYFTNCK	K1(DSSO);C6(Carbamidomethyl)	1	AT_TGFBIp	37	6812;6815;6816;6817;6818	20200623_NSN_RW1_dimer.raw	F87
	FALSE	LLKADHHATNGVVHLIDK-KYFTNCK	DSSO	Intra	MS2_MS3	MS3	4	1	4	258.82	258.82	620.715	5	3099.54	6198	24.6848	-2.71129	45.23	AT_TGFBIp-AT_TGFBIp	LLKADHHATNGVVHLIDK	K3(DSSO);N10(Deamidated)	3	AT_TGFBIp	196	KYFTNCK	K1(DSSO);C6(Carbamidomethyl)	1	AT_TGFBIp	37	6198;6201;6202;6203;6204	20200612_NSN_RH3_monomer.raw	F78
	FALSE	LLKADHHATNGVVHLIDK-KYFTNCK	DSSO	Intra	MS2_MS3	MS3	4	1	3	207.94	207.94	517.43	6	3099.54	7876	25.8428	-1.28731	45.23	AT_TGFBIp-AT_TGFBIp	LLKADHHATNGVVHLIDK	K3(DSSO);N10(Deamidated)	3	AT_TGFBIp	196	KYFTNCK	K1(DSSO);C6(Carbamidomethyl)	1	AT_TGFBIp	37	7876;7878;7879;7880;7881	20200612_NSN_WT3_dimer.raw	F81
	FALSE	LLKADHHATNGVVHLIDK-KYFTNCK	DSSO	Intra	MS2_MS3	MS3	4	1	4	198.16	198.16	517.43	6	3099.54	7974	25.823	-0.95741	45.23	AT_TGFBIp-AT_TGFBIp	LLKADHHATNGVVHLIDK	K3(DSSO);N10(Deamidated)	3	AT_TGFBIp	196	KYFTNCK	K1(DSSO);C6(Carbamidomethyl)	1	AT_TGFBIp	37	7974;7976;7977;7978;7979	20200612_NSN_RH3_dimer.raw	F77
	FALSE	LLKADHHATNGVVHLIDK-KYFTNCK	DSSO	Intra	MS2_MS3	MS3	4	1	4	189.42	189.42	517.431	6	3099.55	8130	25.7869	-3.45268	45.23	AT_TGFBIp-AT_TGFBIp	LLKADHHATNGVVHLIDK	K3(DSSO);N10(Deamidated)	3	AT_TGFBIp	196	KYFTNCK	K1(DSSO);C6(Carbamidomethyl)	1	AT_TGFBIp	37	8130;8132;8133;8134;8135	20200612_NSN_AT3_dimer.raw	F75
	FALSE	LLKADHHATNGVVHLIDK-KYFTNCK	DSSO	Intra	MS2_MS3	MS3	4	1	3	151.52	151.52	517.428	6	3099.53	6929	25.6305	2.11849	45.23	AT_TGFBIp-AT_TGFBIp	LLKADHHATNGVVHLIDK	K3(DSSO);N10(Deamidated)	3	AT_TGFBIp	196	KYFTNCK	K1(DSSO);C6(Carbamidomethyl)	1	AT_TGFBIp	37	6929;6932;6933;6934;6935	20200625_NSN_RH2_monomer.raw	F94
	FALSE	LLKADHHATNGVVHLIDK-KYFTNCK	DSSO	Intra	MS2_MS3	MS3	4	0	4	125.25	125.25	620.715	5	3099.54	8501	26.7953	-1.83833	42.1	AT_TGFBIp-AT_TGFBIp	LLKADHHATNGVVHLIDK	K3(DSSO);N10(Deamidated)	3	AT_TGFBIp	196	KYFTNCK	K1(DSSO);C6(Carbamidomethyl)	1	AT_TGFBIp	37	8501;8503;8504;8505;8506	20200612_NSN_AT3_dimer.raw	F75
	FALSE	LLKADHHATNGVVHLIDK-KYFTNCK	DSSO	Intra	MS2_MS3	MS2	4	1	1	122.76	122.76	517.43	6	3099.54	6792	24.9028	-1.46375	49.07	AT_TGFBIp-AT_TGFBIp	LLKADHHATNGVVHLIDK	K3(DSSO);N10(Deamidated)	3	AT_TGFBIp	196	KYFTNCK	K1(DSSO);C6(Carbamidomethyl)	1	AT_TGFBIp	37	6792;6795;6796;6797;6798	20200612_NSN_AT3_monomer.raw	F76
	FALSE	LLKADHHATNGVVHLIDK-KYFTNCK	DSSO	Intra	MS2_MS3	MS3	4	1	3	95.31	95.31	517.428	6	3099.53	8124	26.2879	2.59835	39.46	AT_TGFBIp-AT_TGFBIp	LLKADHHATNGVVHLIDK	K3(DSSO);N10(Deamidated)	3	AT_TGFBIp	196	KYFTNCK	K1(DSSO);C6(Carbamidomethyl)	1	AT_TGFBIp	37	8124;8127;8128;8129;8130	20200625_NSN_AT2_dimer.raw	F91
	FALSE	LLKADHHATNGVVHLIDK-KYFTNCK	DSSO	Intra	MS2_MS3	MS2	4	1	1	94.69	94.69	517.428	6	3099.53	7999	26.4558	1.84553	49.07	AT_TGFBIp-AT_TGFBIp	LLKADHHATNGVVHLIDK	K3(DSSO);N10(Deamidated)	3	AT_TGFBIp	196	KYFTNCK	K1(DSSO);C6(Carbamidomethyl)	1	AT_TGFBIp	37	7999;8005;8006;8007;8008	20200625_NSN_WT2_dimer.raw	F97
	FALSE	LLKADHHATNGVVHLIDK-KYFTNCK	DSSO	Intra	MS2_MS3	MS2	4	1	4	93.94	93.94	517.429	6	3099.54	7110	25.7613	1.1364	54.03	AT_TGFBIp-AT_TGFBIp	LLKADHHATNGVVHLIDK	K3(DSSO);N10(Deamidated)	3	AT_TGFBIp	196	KYFTNCK	K1(DSSO);C6(Carbamidomethyl)	1	AT_TGFBIp	37	7110;7113;7114;7115;7116	20200625_NSN_WT2_monomer.raw	F98
	FALSE	LLKADHHATNGVVHLIDK-KYFTNCK	DSSO	Intra	MS2_MS3	MS2	4	1	4	93.6	93.6	517.428	6	3099.53	8094	26.0497	1.96372	42.1	AT_TGFBIp-AT_TGFBIp	LLKADHHATNGVVHLIDK	K3(DSSO);N10(Deamidated)	3	AT_TGFBIp	196	KYFTNCK	K1(DSSO);C6(Carbamidomethyl)	1	AT_TGFBIp	37	8094;8097;8098;8099;8100	20200623_NSN_RH1_dimer.raw	F85
	FALSE	LLKADHHATNGVVHLIDK-KYFTNCK	DSSO	Intra	MS2_MS3	MS2	4	1	1	78	78	517.428	6	3099.53	7244	25.6817	2.67285	42.1	AT_TGFBIp-AT_TGFBIp	LLKADHHATNGVVHLIDK	K3(DSSO);N10(Deamidated)	3	AT_TGFBIp	196	KYFTNCK	K1(DSSO);C6(Carbamidomethyl)	1	AT_TGFBIp	37	7244;7247;7248;7249;7250	20200625_NSN_AT2_monomer.raw	F92
	FALSE	LLKADHHATNGVVHLIDK-KYFTNCK	DSSO	Intra	MS2_MS3	MS2	4	1	4	75.29	75.29	517.429	6	3099.54	7041	25.4736	0.07271	69.9	AT_TGFBIp-AT_TGFBIp	LLKADHHATNGVVHLIDK	K3(DSSO);N10(Deamidated)	3	AT_TGFBIp	196	KYFTNCK	K1(DSSO);C6(Carbamidomethyl)	1	AT_TGFBIp	37	7041;7047;7048;7049;7050	20200623_NSN_WT1_monomer.raw	F90
	FALSE	LLKADHHATNGVVHLIDK-KYFTNCK	DSSO	Intra	MS2_MS3	MS2	4	1	4	63.28	63.28	517.428	6	3099.53	5998	25.3442	2.90923	54.03	AT_TGFBIp-AT_TGFBIp	LLKADHHATNGVVHLIDK	K3(DSSO);N10(Deamidated)	3	AT_TGFBIp	196	KYFTNCK	K1(DSSO);C6(Carbamidomethyl)	1	AT_TGFBIp	37	5998;6002;6003;6004;6005	20200623_NSN_RW1_monomer.raw	F88
	FALSE	LLKADHHATNGVVHLIDK-KYFTNCK	DSSO	Intra	MS2_MS3	MS2	4	1	1	59.91	59.91	517.429	6	3099.54	6943	25.4216	0.78184	45.23	AT_TGFBIp-AT_TGFBIp	LLKADHHATNGVVHLIDK	K3(DSSO);N10(Deamidated)	3	AT_TGFBIp	196	KYFTNCK	K1(DSSO);C6(Carbamidomethyl)	1	AT_TGFBIp	37	6943;6948;6949;6950;6951	20200623_NSN_RH1_monomer.raw	F86
	FALSE	LLKADHHATNGVVHLIDK-KYFTNCK	DSSO	Intra	MS2_MS3	MS2	4	1	1	58.22	58.22	517.428	6	3099.53	8055	26.286	3.02742	54.03	AT_TGFBIp-AT_TGFBIp	LLKADHHATNGVVHLIDK	K3(DSSO);N10(Deamidated)	3	AT_TGFBIp	196	KYFTNCK	K1(DSSO);C6(Carbamidomethyl)	1	AT_TGFBIp	37	8055;8060;8061;8062;8063	20200625_NSN_RH2_dimer.raw	F93
	FALSE	LLKADHHATNGVVHLIDK-KYFTNCK	DSSO	Intra	MS2_MS3	MS2	4	1	2	51.93	51.93	517.429	6	3099.54	7944	25.7578	-0.28186	45.23	AT_TGFBIp-AT_TGFBIp	LLKADHHATNGVVHLIDK	K3(DSSO);N10(Deamidated)	3	AT_TGFBIp	196	KYFTNCK	K1(DSSO);C6(Carbamidomethyl)	1	AT_TGFBIp	37	7944;7947;7948;7949;7950	20200612_NSN_RW3_dimer.raw	F79
FALSE	NHIIKDQLASK | KLR	309.47	DSSO	Intra	49	4	NHII[K]DQLASK	1xDSSO [K5]; 1xDeamidated [N1]	AT_TGFBIp	418	[K]LR	1xDSSO [K1]	AT_TGFBIp	439	AT_TGFBIp;RW_TGFBIp;WT_TGFBIp;RH_TGFBIp	AT_TGFBIp;RW_TGFBIp;WT_TGFBIp;RH_TGFBIp
	Checked	Sequence	Crosslinker	Crosslink Type	Crosslink Strategy	Identified By	# Proteins	# Identified MS2 Scans	# Identified MS3 Scans	XlinkX Score	Delta XlinkX Score	m/z [Da]	Charge	MH+ [Da]	First Scan	RT [min]	DeltaM [ppm]	Reporter Ion Score	Accessions	Sequence A	Modifications A	Crosslinker Position A	Protein Accession A	Leading Protein Position A	Sequence B	Modifications B	Crosslinker Position B	Protein Accession B	Leading Protein Position B	All Scans	Spectrum File	File ID
	FALSE	NHIIKDQLASK-KLR	DSSO	Intra	MS2_MS3	MS3	4	0	4	309.47	309.47	614.007	3	1840.01	4909	18.9789	3.24757	61.04	AT_TGFBIp-AT_TGFBIp	NHIIKDQLASK	K5(DSSO)	5	AT_TGFBIp	418	KLR	K1(DSSO)	1	AT_TGFBIp	439	4909;4915;4916;4917;4918	20200625_NSN_AT2_dimer.raw	F91
	FALSE	NHIIKDQLASK-KLR	DSSO	Intra	MS2_MS3	MS3	4	0	4	295.86	295.86	614.008	3	1840.01	5035	18.6965	0.3952	61.04	AT_TGFBIp-AT_TGFBIp	NHIIKDQLASK	K5(DSSO)	5	AT_TGFBIp	418	KLR	K1(DSSO)	1	AT_TGFBIp	439	5035;5041;5042;5043;5044	20200623_NSN_RH1_dimer.raw	F85
	FALSE	NHIIKDQLASK-KLR	DSSO	Intra	MS2_MS3	MS3	4	0	4	294.19	294.19	614.008	3	1840.01	4579	18.5972	0.34438	61.04	AT_TGFBIp-AT_TGFBIp	NHIIKDQLASK	K5(DSSO)	5	AT_TGFBIp	418	KLR	K1(DSSO)	1	AT_TGFBIp	439	4579;4584;4585;4586;4587	20200625_NSN_WT2_monomer.raw	F98
	FALSE	NHIIKDQLASK-KLR	DSSO	Intra	MS2_MS3	MS3	4	0	4	293.88	293.88	614.007	3	1840.01	4783	18.9103	-0.39413	61.04	AT_TGFBIp-AT_TGFBIp	NHIIKDQLASK	K5(DSSO)	5	AT_TGFBIp	418	KLR	K1(DSSO)	1	AT_TGFBIp	439	4783;4789;4790;4791;4792	20200625_NSN_WT2_dimer.raw	F97
	FALSE	NHIIKDQLASK-KLR	DSSO	Intra	MS2_MS3	MS3	4	0	4	293.66	293.66	614.009	3	1840.01	4805	18.7466	-0.36317	61.04	AT_TGFBIp-AT_TGFBIp	NHIIKDQLASK	K5(DSSO)	5	AT_TGFBIp	418	KLR	K1(DSSO)	1	AT_TGFBIp	439	4805;4810;4811;4812;4813	20200612_NSN_WT3_dimer.raw	F81
	FALSE	NHIIKDQLASK-KLR	DSSO	Intra	MS2_MS3	MS3	4	0	4	284.58	284.58	614.007	3	1840.01	4506	18.33	2.52118	61.04	AT_TGFBIp-AT_TGFBIp	NHIIKDQLASK	K5(DSSO)	5	AT_TGFBIp	418	KLR	K1(DSSO)	1	AT_TGFBIp	439	4506;4509;4510;4511;4512	20200625_NSN_RW2_monomer.raw	F96
	FALSE	NHIIKDQLASK-KLR	DSSO	Intra	MS2_MS3	MS3	4	0	4	281.93	281.93	614.007	3	1840.01	4883	18.8519	-0.9218	61.04	AT_TGFBIp-AT_TGFBIp	NHIIKDQLASK	K5(DSSO)	5	AT_TGFBIp	418	KLR	K1(DSSO)	1	AT_TGFBIp	439	4883;4888;4889;4890;4891	20200625_NSN_RH2_dimer.raw	F93
	FALSE	NHIIKDQLASK-KLR	DSSO	Intra	MS2_MS3	MS3	4	0	4	281.93	281.93	614.007	3	1840.01	4698	18.5358	1.87609	61.04	AT_TGFBIp-AT_TGFBIp	NHIIKDQLASK	K5(DSSO)	5	AT_TGFBIp	418	KLR	K1(DSSO)	1	AT_TGFBIp	439	4698;4699;4700;4701;4702	20200625_NSN_AT2_monomer.raw	F92
	FALSE	NHIIKDQLASK-KLR	DSSO	Intra	MS2_MS3	MS3	4	0	4	281.93	281.93	614.008	3	1840.01	4720	18.7137	-0.6672	61.04	AT_TGFBIp-AT_TGFBIp	NHIIKDQLASK	K5(DSSO)	5	AT_TGFBIp	418	KLR	K1(DSSO)	1	AT_TGFBIp	439	4720;4725;4726;4727;4728	20200623_NSN_WT1_dimer.raw	F89
	FALSE	NHIIKDQLASK-KLR	DSSO	Intra	MS2_MS3	MS3	4	0	4	281.83	281.83	614.007	3	1840.01	3937	18.3816	2.15498	61.04	AT_TGFBIp-AT_TGFBIp	NHIIKDQLASK	K5(DSSO)	5	AT_TGFBIp	418	KLR	K1(DSSO)	1	AT_TGFBIp	439	3937;3938;3939;3940;3941	20200623_NSN_RW1_monomer.raw	F88
	FALSE	NHIIKDQLASK-KLR	DSSO	Intra	MS2_MS3	MS3	4	0	4	274.71	274.71	614.009	3	1840.01	4459	17.8925	-2.21914	61.04	AT_TGFBIp-AT_TGFBIp	NHIIKDQLASK	K5(DSSO)	5	AT_TGFBIp	418	KLR	K1(DSSO)	1	AT_TGFBIp	439	4459;4460;4461;4462;4463	20200612_NSN_AT3_monomer.raw	F76
	FALSE	NHIIKDQLASK-KLR	DSSO	Intra	MS2_MS3	MS3	4	0	4	270.93	270.93	614.009	3	1840.01	3991	17.7443	-2.14584	61.04	AT_TGFBIp-AT_TGFBIp	NHIIKDQLASK	K5(DSSO)	5	AT_TGFBIp	418	KLR	K1(DSSO)	1	AT_TGFBIp	439	3991;3996;3997;3998;3999	20200612_NSN_RH3_monomer.raw	F78
	FALSE	NHIIKDQLASK-KLR	DSSO	Intra	MS2_MS3	MS3	4	0	4	270.93	270.93	614.008	3	1840.01	4476	18.1555	-1.34394	61.04	AT_TGFBIp-AT_TGFBIp	NHIIKDQLASK	K5(DSSO)	5	AT_TGFBIp	418	KLR	K1(DSSO)	1	AT_TGFBIp	439	4476;4478;4479;4480;4481	20200623_NSN_WT1_monomer.raw	F90
	FALSE	NHIIKDQLASK-KLR	DSSO	Intra	MS2_MS3	MS3	4	0	4	268.32	268.32	614.008	3	1840.01	4484	18.1764	-0.22759	61.04	AT_TGFBIp-AT_TGFBIp	NHIIKDQLASK	K5(DSSO)	5	AT_TGFBIp	418	KLR	K1(DSSO)	1	AT_TGFBIp	439	4484;4489;4490;4491;4492	20200623_NSN_RH1_monomer.raw	F86
	FALSE	NHIIKDQLASK-KLR	DSSO	Intra	MS2_MS3	MS3	4	0	4	268.32	268.32	614.007	3	1840.01	4477	18.4157	1.01979	61.04	AT_TGFBIp-AT_TGFBIp	NHIIKDQLASK	K5(DSSO)	5	AT_TGFBIp	418	KLR	K1(DSSO)	1	AT_TGFBIp	439	4477;4478;4479;4480;4481	20200625_NSN_RH2_monomer.raw	F94
	FALSE	NHIIKDQLASK-KLR	DSSO	Intra	MS2_MS3	MS3	4	0	4	267.85	267.85	614.007	3	1840.01	4672	18.4374	2.82124	61.04	AT_TGFBIp-AT_TGFBIp	NHIIKDQLASK	K5(DSSO)	5	AT_TGFBIp	418	KLR	K1(DSSO)	1	AT_TGFBIp	439	4672;4673;4674;4675;4676	20200623_NSN_AT1_monomer.raw	F84
	FALSE	NHIIKDQLASK-KLR	DSSO	Intra	MS2_MS3	MS3	4	0	4	267.45	267.45	614.336	3	1840.99	5343	20.5312	0.62413	61.04	AT_TGFBIp-AT_TGFBIp	NHIIKDQLASK	N1(Deamidated);K5(DSSO)	5	AT_TGFBIp	418	KLR	K1(DSSO)	1	AT_TGFBIp	439	5343;5346;5347;5348;5349	20200625_NSN_WT2_monomer.raw	F98
	FALSE	NHIIKDQLASK-KLR	DSSO	Intra	MS2_MS3	MS3	4	0	4	267.29	267.29	614.335	3	1840.99	5951	20.7931	1.80796	54.03	AT_TGFBIp-AT_TGFBIp	NHIIKDQLASK	N1(Deamidated);K5(DSSO)	5	AT_TGFBIp	418	KLR	K1(DSSO)	1	AT_TGFBIp	439	5951;5954;5955;5956;5957	20200623_NSN_RH1_dimer.raw	F85
	FALSE	NHIIKDQLASK-KLR	DSSO	Intra	MS2_MS3	MS3	4	0	4	266.26	266.26	614.009	3	1840.01	4107	18.0067	-2.24012	61.04	AT_TGFBIp-AT_TGFBIp	NHIIKDQLASK	K5(DSSO)	5	AT_TGFBIp	418	KLR	K1(DSSO)	1	AT_TGFBIp	439	4107;4113;4114;4115;4116	20200612_NSN_RW3_monomer.raw	F80
	FALSE	NHIIKDQLASK-KLR	DSSO	Intra	MS2_MS3	MS3	4	0	4	261.29	261.29	614.009	3	1840.01	4840	18.6773	-0.40942	61.04	AT_TGFBIp-AT_TGFBIp	NHIIKDQLASK	K5(DSSO)	5	AT_TGFBIp	418	KLR	K1(DSSO)	1	AT_TGFBIp	439	4840;4842;4843;4844;4845	20200612_NSN_RH3_dimer.raw	F77
	FALSE	NHIIKDQLASK-KLR	DSSO	Intra	MS2_MS3	MS3	4	0	4	256.24	256.24	614.336	3	1840.99	5172	20.0802	0.92825	61.04	AT_TGFBIp-AT_TGFBIp	NHIIKDQLASK	N1(Deamidated);K5(DSSO)	5	AT_TGFBIp	418	KLR	K1(DSSO)	1	AT_TGFBIp	439	5172;5175;5176;5177;5178	20200623_NSN_RH1_monomer.raw	F86
	FALSE	NHIIKDQLASK-KLR	DSSO	Intra	MS2_MS3	MS3	4	0	4	253.54	253.54	614.009	3	1840.01	4318	18.1075	-1.34448	61.04	AT_TGFBIp-AT_TGFBIp	NHIIKDQLASK	K5(DSSO)	5	AT_TGFBIp	418	KLR	K1(DSSO)	1	AT_TGFBIp	439	4318;4324;4325;4326;4327	20200612_NSN_WT3_monomer.raw	F82
	FALSE	NHIIKDQLASK-KLR	DSSO	Intra	MS2_MS3	MS3	4	0	4	252.82	252.82	614.338	3	1841	5127	20.1137	-1.15519	61.04	AT_TGFBIp-AT_TGFBIp	NHIIKDQLASK	N1(Deamidated);K5(DSSO)	5	AT_TGFBIp	418	KLR	K1(DSSO)	1	AT_TGFBIp	439	5127;5128;5129;5130;5131	20200612_NSN_WT3_monomer.raw	F82
	FALSE	NHIIKDQLASK-KLR	DSSO	Intra	MS2_MS3	MS3	4	0	4	251.34	251.34	614.006	3	1840	4151	18.7934	2.69118	61.04	AT_TGFBIp-AT_TGFBIp	NHIIKDQLASK	K5(DSSO)	5	AT_TGFBIp	418	KLR	K1(DSSO)	1	AT_TGFBIp	439	4151;4157;4158;4159;4160	20200623_NSN_RW1_dimer.raw	F87
	FALSE	NHIIKDQLASK-KLR	DSSO	Intra	MS2_MS3	MS3	4	0	4	250.94	250.94	614.335	3	1840.99	5772	20.8975	2.75584	49.07	AT_TGFBIp-AT_TGFBIp	NHIIKDQLASK	N1(Deamidated);K5(DSSO)	5	AT_TGFBIp	418	KLR	K1(DSSO)	1	AT_TGFBIp	439	5772;5774;5775;5776;5777	20200625_NSN_AT2_dimer.raw	F91
	FALSE	NHIIKDQLASK-KLR	DSSO	Intra	MS2_MS3	MS3	4	0	4	247.08	247.08	614.336	3	1840.99	5553	20.6471	0.44565	49.07	AT_TGFBIp-AT_TGFBIp	NHIIKDQLASK	N1(Deamidated);K5(DSSO)	5	AT_TGFBIp	418	KLR	K1(DSSO)	1	AT_TGFBIp	439	5553;5556;5557;5558;5559	20200623_NSN_WT1_dimer.raw	F89
	FALSE	NHIIKDQLASK-KLR	DSSO	Intra	MS2_MS3	MS3	4	0	4	246.08	246.08	614.008	3	1840.01	4970	18.5866	0.80958	61.04	AT_TGFBIp-AT_TGFBIp	NHIIKDQLASK	K5(DSSO)	5	AT_TGFBIp	418	KLR	K1(DSSO)	1	AT_TGFBIp	439	4970;4979;4980;4981;4982	20200623_NSN_AT1_dimer.raw	F83
	FALSE	NHIIKDQLASK-KLR	DSSO	Intra	MS2_MS3	MS3	4	0	4	244.74	244.74	614.006	3	1840	4841	18.8381	1.81106	61.04	AT_TGFBIp-AT_TGFBIp	NHIIKDQLASK	K5(DSSO)	5	AT_TGFBIp	418	KLR	K1(DSSO)	1	AT_TGFBIp	439	4841;4846;4847;4848;4849	20200625_NSN_RW2_dimer.raw	F95
	FALSE	NHIIKDQLASK-KLR	DSSO	Intra	MS2_MS3	MS3	4	0	4	242.35	242.35	614.336	3	1840.99	5223	20.1169	-0.5453	61.04	AT_TGFBIp-AT_TGFBIp	NHIIKDQLASK	N1(Deamidated);K5(DSSO)	5	AT_TGFBIp	418	KLR	K1(DSSO)	1	AT_TGFBIp	439	5223;5224;5225;5226;5227	20200623_NSN_WT1_monomer.raw	F90
	FALSE	NHIIKDQLASK-KLR	DSSO	Intra	MS2_MS3	MS3	4	0	3	242.35	242.35	614.336	3	1840.99	5189	20.332	1.55807	61.04	AT_TGFBIp-AT_TGFBIp	NHIIKDQLASK	N1(Deamidated);K5(DSSO)	5	AT_TGFBIp	418	KLR	K1(DSSO)	1	AT_TGFBIp	439	5189;5190;5191;5192;5193	20200625_NSN_RH2_monomer.raw	F94
	FALSE	NHIIKDQLASK-KLR	DSSO	Intra	MS2_MS3	MS3	4	0	3	219.5	219.5	614.336	3	1840.99	5195	20.3437	1.818	61.04	AT_TGFBIp-AT_TGFBIp	NHIIKDQLASK	N1(Deamidated);K5(DSSO)	5	AT_TGFBIp	418	KLR	K1(DSSO)	1	AT_TGFBIp	439	5195;5198;5199;5200;5201	20200625_NSN_RH2_monomer.raw	F94
	FALSE	NHIIKDQLASK-KLR	DSSO	Intra	MS2_MS3	MS3	4	0	4	215.56	215.56	614.335	3	1840.99	5159	20.2695	3.23017	61.04	AT_TGFBIp-AT_TGFBIp	NHIIKDQLASK	N1(Deamidated);K5(DSSO)	5	AT_TGFBIp	418	KLR	K1(DSSO)	1	AT_TGFBIp	439	5159;5162;5163;5164;5165	20200625_NSN_RW2_monomer.raw	F96
	FALSE	NHIIKDQLASK-KLR	DSSO	Intra	MS2_MS3	MS3	4	0	4	205.53	205.53	614.334	3	1840.99	4472	20.1401	3.30266	61.04	AT_TGFBIp-AT_TGFBIp	NHIIKDQLASK	N1(Deamidated);K5(DSSO)	5	AT_TGFBIp	418	KLR	K1(DSSO)	1	AT_TGFBIp	439	4472;4475;4476;4477;4478	20200623_NSN_RW1_monomer.raw	F88
	FALSE	NHIIKDQLASK-KLR	DSSO	Intra	MS2_MS3	MS3	4	0	4	199.21	199.21	614.006	3	1840	4184	18.8612	2.11602	61.04	AT_TGFBIp-AT_TGFBIp	NHIIKDQLASK	K5(DSSO)	5	AT_TGFBIp	418	KLR	K1(DSSO)	1	AT_TGFBIp	439	4184;4186;4187;4188;4189	20200623_NSN_RW1_dimer.raw	F87
	FALSE	NHIIKD-KLR	DSSO	Intra	MS2_MS3	MS3	4	0	3	104.11	104.11	438.568	3	1313.69	4292	17.5386	-0.52227	30.28	AT_TGFBIp-AT_TGFBIp	NHIIKD	N1(Deamidated);K5(DSSO)	5	AT_TGFBIp	418	KLR	K1(DSSO)	1	AT_TGFBIp	439	4292;4296;4297;4298;4299	20200623_NSN_WT1_monomer.raw	F90
	FALSE	NHIIKDQLASK-KLR	DSSO	Intra	MS2_MS3	MS2	4	1	4	45.23	45.23	460.757	4	1840.01	3943	18.3931	2.74527	54.03	AT_TGFBIp-AT_TGFBIp	NHIIKDQLASK	K5(DSSO)	5	AT_TGFBIp	418	KLR	K1(DSSO)	1	AT_TGFBIp	439	3943;3944;3945;3946;3947	20200623_NSN_RW1_monomer.raw	F88
	FALSE	NHIIKDQLASK-KLR	DSSO	Intra	MS2_MS3	MS2	4	1	4	41.1	41.1	460.758	4	1840.01	4969	18.5847	0.55478	54.03	AT_TGFBIp-AT_TGFBIp	NHIIKDQLASK	K5(DSSO)	5	AT_TGFBIp	418	KLR	K1(DSSO)	1	AT_TGFBIp	439	4969;4975;4976;4977;4978	20200623_NSN_AT1_dimer.raw	F83
	FALSE	NHIIKDQLASK-KLR	DSSO	Intra	MS2_MS3	MS2	4	1	4	41.1	41.1	460.759	4	1840.01	4317	18.1032	-1.76847	54.03	AT_TGFBIp-AT_TGFBIp	NHIIKDQLASK	K5(DSSO)	5	AT_TGFBIp	418	KLR	K1(DSSO)	1	AT_TGFBIp	439	4317;4320;4321;4322;4323	20200612_NSN_WT3_monomer.raw	F82
	FALSE	NHIIKDQLASK-KLR	DSSO	Intra	MS2_MS3	MS2	4	1	4	41.1	41.1	460.757	4	1840.01	4483	18.4272	2.08149	54.03	AT_TGFBIp-AT_TGFBIp	NHIIKDQLASK	K5(DSSO)	5	AT_TGFBIp	418	KLR	K1(DSSO)	1	AT_TGFBIp	439	4483;4484;4485;4486;4487	20200625_NSN_RH2_monomer.raw	F94
	FALSE	NHIIKDQLASK-KLR	DSSO	Intra	MS2_MS3	MS2	4	1	4	41.1	41.1	460.757	4	1840.01	4908	18.977	2.01511	54.03	AT_TGFBIp-AT_TGFBIp	NHIIKDQLASK	K5(DSSO)	5	AT_TGFBIp	418	KLR	K1(DSSO)	1	AT_TGFBIp	439	4908;4911;4912;4913;4914	20200625_NSN_AT2_dimer.raw	F91
	FALSE	NHIIKDQLASK-KLR	DSSO	Intra	MS2_MS3	MS2	4	1	4	41.1	41.1	460.759	4	1840.01	4106	18.0024	-1.30382	54.03	AT_TGFBIp-AT_TGFBIp	NHIIKDQLASK	K5(DSSO)	5	AT_TGFBIp	418	KLR	K1(DSSO)	1	AT_TGFBIp	439	4106;4109;4110;4111;4112	20200612_NSN_RW3_monomer.raw	F80
	FALSE	NHIIKDQLASK-KLR	DSSO	Intra	MS2_MS3	MS2	4	1	4	41.1	41.1	460.758	4	1840.01	4719	18.7093	-0.64003	54.03	AT_TGFBIp-AT_TGFBIp	NHIIKDQLASK	K5(DSSO)	5	AT_TGFBIp	418	KLR	K1(DSSO)	1	AT_TGFBIp	439	4719;4721;4722;4723;4724	20200623_NSN_WT1_dimer.raw	F89
	FALSE	NHIIKDQLASK-KLR	DSSO	Intra	MS2_MS3	MS2	4	1	4	41.1	41.1	460.759	4	1840.01	4467	17.9113	-1.30382	54.03	AT_TGFBIp-AT_TGFBIp	NHIIKDQLASK	K5(DSSO)	5	AT_TGFBIp	418	KLR	K1(DSSO)	1	AT_TGFBIp	439	4467;4468;4469;4470;4471	20200612_NSN_AT3_monomer.raw	F76
	FALSE	NHIIKDQLASK-KLR	DSSO	Intra	MS2_MS3	MS2	4	1	4	41.1	41.1	460.758	4	1840.01	4578	18.5928	0.68754	54.03	AT_TGFBIp-AT_TGFBIp	NHIIKDQLASK	K5(DSSO)	5	AT_TGFBIp	418	KLR	K1(DSSO)	1	AT_TGFBIp	439	4578;4580;4581;4582;4583	20200625_NSN_WT2_monomer.raw	F98
	FALSE	NHIIKDQLASK-KLR	DSSO	Intra	MS2_MS3	MS2	4	1	4	41.1	41.1	460.757	4	1840.01	4660	18.4138	2.94441	54.03	AT_TGFBIp-AT_TGFBIp	NHIIKDQLASK	K5(DSSO)	5	AT_TGFBIp	418	KLR	K1(DSSO)	1	AT_TGFBIp	439	4660;4661;4662;4663;4664	20200623_NSN_AT1_monomer.raw	F84
	FALSE	NHIIKDQLASK-KLR	DSSO	Intra	MS2_MS3	MS2	4	1	4	41.1	41.1	460.757	4	1840.01	4521	18.3594	2.21424	54.03	AT_TGFBIp-AT_TGFBIp	NHIIKDQLASK	K5(DSSO)	5	AT_TGFBIp	418	KLR	K1(DSSO)	1	AT_TGFBIp	439	4521;4522;4523;4524;4525	20200625_NSN_RW2_monomer.raw	F96
	FALSE	NHIIKDQLASK-KLR	DSSO	Intra	MS2_MS3	MS2	4	1	4	41.1	41.1	460.759	4	1840.01	3990	17.7427	-1.30382	54.03	AT_TGFBIp-AT_TGFBIp	NHIIKDQLASK	K5(DSSO)	5	AT_TGFBIp	418	KLR	K1(DSSO)	1	AT_TGFBIp	439	3990;3992;3993;3994;3995	20200612_NSN_RH3_monomer.raw	F78
	FALSE	NHIIKDQLASK-KLR	DSSO	Intra	MS2_MS3	MS2	4	1	4	41.1	41.1	460.758	4	1840.01	4881	18.8479	1.28494	54.03	AT_TGFBIp-AT_TGFBIp	NHIIKDQLASK	K5(DSSO)	5	AT_TGFBIp	418	KLR	K1(DSSO)	1	AT_TGFBIp	439	4881;4884;4885;4886;4887	20200625_NSN_RH2_dimer.raw	F93
	FALSE	NHIIKDQLASK-KLR	DSSO	Intra	MS2_MS3	MS2	4	1	4	41.1	41.1	460.758	4	1840.01	4782	18.9059	1.08581	54.03	AT_TGFBIp-AT_TGFBIp	NHIIKDQLASK	K5(DSSO)	5	AT_TGFBIp	418	KLR	K1(DSSO)	1	AT_TGFBIp	439	4782;4785;4786;4787;4788	20200625_NSN_WT2_dimer.raw	F97
FALSE	YFTNCKQWYQR | KVPGEK	295.31	DSSO	Intra	8	4	YFTNC[K]QWYQR	1xCarbamidomethyl [C5]; 1xDSSO [K6]	AT_TGFBIp	43	[K]VPGEK	1xDSSO [K1]	AT_TGFBIp	67	AT_TGFBIp;RW_TGFBIp;WT_TGFBIp;RH_TGFBIp	AT_TGFBIp;RW_TGFBIp;WT_TGFBIp;RH_TGFBIp
	Checked	Sequence	Crosslinker	Crosslink Type	Crosslink Strategy	Identified By	# Proteins	# Identified MS2 Scans	# Identified MS3 Scans	XlinkX Score	Delta XlinkX Score	m/z [Da]	Charge	MH+ [Da]	First Scan	RT [min]	DeltaM [ppm]	Reporter Ion Score	Accessions	Sequence A	Modifications A	Crosslinker Position A	Protein Accession A	Leading Protein Position A	Sequence B	Modifications B	Crosslinker Position B	Protein Accession B	Leading Protein Position B	All Scans	Spectrum File	File ID
	FALSE	YFTNCKQWYQR-KVPGEK	DSSO	Intra	MS2_MS3	MS3	4	0	4	295.31	295.31	803.374	3	2408.11	7315	25.4199	2.44225	61.04	AT_TGFBIp-AT_TGFBIp	YFTNCKQWYQR	C5(Carbamidomethyl);K6(DSSO)	6	AT_TGFBIp	43	KVPGEK	K1(DSSO)	1	AT_TGFBIp	67	7315;7318;7319;7320;7321	20200623_NSN_AT1_monomer.raw	F84
	FALSE	YFTNCKQWYQR-KVPGEK	DSSO	Intra	MS2_MS3	MS3	4	0	4	267.45	267.45	602.784	4	2408.12	6950	25.3259	-0.37544	45.23	AT_TGFBIp-AT_TGFBIp	YFTNCKQWYQR	C5(Carbamidomethyl);K6(DSSO)	6	AT_TGFBIp	43	KVPGEK	K1(DSSO)	1	AT_TGFBIp	67	6950;6953;6954;6955;6956	20200623_NSN_WT1_monomer.raw	F90
	FALSE	YFTNCKQWYQR-KVPGEK	DSSO	Intra	MS2_MS3	MS3	4	1	4	245.67	245.67	602.782	4	2408.11	7307	25.4118	0.97955	45.23	AT_TGFBIp-AT_TGFBIp	YFTNCKQWYQR	C5(Carbamidomethyl);K6(DSSO)	6	AT_TGFBIp	43	KVPGEK	K1(DSSO)	1	AT_TGFBIp	67	7307;7311;7312;7313;7314	20200623_NSN_AT1_monomer.raw	F84
	FALSE	YFTNCKQWYQR-KVPGEK	DSSO	Intra	MS2_MS3	MS3	4	0	4	239.54	239.54	602.785	4	2408.12	6994	25.5422	0.71184	45.23	AT_TGFBIp-AT_TGFBIp	YFTNCKQWYQR	C5(Carbamidomethyl);K6(DSSO)	6	AT_TGFBIp	43	KVPGEK	K1(DSSO)	1	AT_TGFBIp	67	6994;6997;6998;6999;7000	20200625_NSN_WT2_monomer.raw	F98
	FALSE	YFTNCKQWYQR-KVPGEK	DSSO	Intra	MS2_MS3	MS3	4	0	4	205.53	205.53	602.785	4	2408.12	7906	25.9788	0.32846	45.23	AT_TGFBIp-AT_TGFBIp	YFTNCKQWYQR	C5(Carbamidomethyl);K6(DSSO)	6	AT_TGFBIp	43	KVPGEK	K1(DSSO)	1	AT_TGFBIp	67	7906;7909;7910;7911;7912	20200623_NSN_WT1_dimer.raw	F89
	FALSE	YFTNCKQWYQR-KVPGEK	DSSO	Intra	MS2_MS3	MS3	4	0	4	198.62	198.62	803.377	3	2408.12	6984	25.3744	-0.8902	45.23	AT_TGFBIp-AT_TGFBIp	YFTNCKQWYQR	C5(Carbamidomethyl);K6(DSSO)	6	AT_TGFBIp	43	KVPGEK	K1(DSSO)	1	AT_TGFBIp	67	6984;6987;6988;6989;6990	20200623_NSN_WT1_monomer.raw	F90
	FALSE	YFTNCKQWYQR-KVPGEK	DSSO	Intra	MS2_MS3	MS3	4	0	4	181.53	181.53	602.782	4	2408.11	6802	25.9243	3.5111	49.07	AT_TGFBIp-AT_TGFBIp	YFTNCKQWYQR	C5(Carbamidomethyl);K6(DSSO)	6	AT_TGFBIp	43	KVPGEK	K1(DSSO)	1	AT_TGFBIp	67	6802;6805;6806;6807;6808	20200623_NSN_RW1_dimer.raw	F87
	FALSE	YFTNCKQWYQR-KVPGEK	DSSO	Intra	MS2_MS3	MS2	4	1	2	41.57	41.57	602.784	4	2408.12	6891	25.343	0.44258	45.23	AT_TGFBIp-AT_TGFBIp	YFTNCKQWYQR	C5(Carbamidomethyl);K6(DSSO)	6	AT_TGFBIp	43	KVPGEK	K1(DSSO)	1	AT_TGFBIp	67	6891;6894;6895;6896;6897	20200623_NSN_RH1_monomer.raw	F86
FALSE	ELANILKYHIGDE | LKSLQGDKLE	282.16	DSSO	Intra	3	4	ELANIL[K]YHIGDE	1xDSSO [K7]	AT_TGFBIp	547	L[K]SLQGDKLE	1xDSSO [K2]	AT_TGFBIp	567	AT_TGFBIp;RW_TGFBIp;WT_TGFBIp;RH_TGFBIp	AT_TGFBIp;RW_TGFBIp;WT_TGFBIp;RH_TGFBIp
	Checked	Sequence	Crosslinker	Crosslink Type	Crosslink Strategy	Identified By	# Proteins	# Identified MS2 Scans	# Identified MS3 Scans	XlinkX Score	Delta XlinkX Score	m/z [Da]	Charge	MH+ [Da]	First Scan	RT [min]	DeltaM [ppm]	Reporter Ion Score	Accessions	Sequence A	Modifications A	Crosslinker Position A	Protein Accession A	Leading Protein Position A	Sequence B	Modifications B	Crosslinker Position B	Protein Accession B	Leading Protein Position B	All Scans	Spectrum File	File ID
	FALSE	ELANILKYHIGDE-LKSLQGDKLE	DSSO	Intra	MS2_MS3	MS3	4	1	4	282.16	282.16	701.362	4	2802.43	11350	36.7046	-1.62723	73.05	AT_TGFBIp-AT_TGFBIp	ELANILKYHIGDE	K7(DSSO)	7	AT_TGFBIp	547	LKSLQGDKLE	K2(DSSO)	2	AT_TGFBIp	567	11350;11352;11353;11354;11355	20200612_NSN_WT3_monomer.raw	F82
	FALSE	ELANILKYHIGDE-LKSLQGDKLE	DSSO	Intra	MS2_MS3	MS3	4	0	4	260.22	260.22	701.362	4	2802.42	10540	36.3879	-1.06474	73.05	AT_TGFBIp-AT_TGFBIp	ELANILKYHIGDE	K7(DSSO)	7	AT_TGFBIp	547	LKSLQGDKLE	K2(DSSO)	2	AT_TGFBIp	567	10540;10542;10543;10544;10545	20200612_NSN_RH3_monomer.raw	F78
	FALSE	ELANILKYHIGDE-LKSLQGDKLE	DSSO	Intra	MS2_MS3	MS3	4	1	4	208.95	208.95	701.362	4	2802.42	11020	36.3098	-1.3096	73.05	AT_TGFBIp-AT_TGFBIp	ELANILKYHIGDE	K7(DSSO)	7	AT_TGFBIp	547	LKSLQGDKLE	K2(DSSO)	2	AT_TGFBIp	567	11020;11022;11023;11024;11025	20200612_NSN_AT3_monomer.raw	F76
FALSE	LANILKYHIGDE | LLGDAKE	263.6	DSSO	Intra	25	4	LANIL[K]YHIGDE	1xDSSO [K6]	AT_TGFBIp	547	LLGDA[K]E	1xDSSO [K6]	AT_TGFBIp	540	AT_TGFBIp;RW_TGFBIp;WT_TGFBIp;RH_TGFBIp	AT_TGFBIp;RW_TGFBIp;WT_TGFBIp;RH_TGFBIp
	Checked	Sequence	Crosslinker	Crosslink Type	Crosslink Strategy	Identified By	# Proteins	# Identified MS2 Scans	# Identified MS3 Scans	XlinkX Score	Delta XlinkX Score	m/z [Da]	Charge	MH+ [Da]	First Scan	RT [min]	DeltaM [ppm]	Reporter Ion Score	Accessions	Sequence A	Modifications A	Crosslinker Position A	Protein Accession A	Leading Protein Position A	Sequence B	Modifications B	Crosslinker Position B	Protein Accession B	Leading Protein Position B	All Scans	Spectrum File	File ID
	FALSE	LANILKYHIGDE-LLGDAKE	DSSO	Intra	MS2_MS3	MS3	4	1	4	263.6	233.32	763.385	3	2288.14	11669	37.5853	1.54432	42.1	AT_TGFBIp-AT_TGFBIp	LANILKYHIGDE	K6(DSSO)	6	AT_TGFBIp	547	LLGDAKE	K6(DSSO)	6	AT_TGFBIp	540	11669;11670;11671;11672;11673	20200625_NSN_AT2_monomer.raw	F92
	FALSE	LANILKYHIGDE-LLGDAKE	DSSO	Intra	MS2_MS3	MS3	4	1	4	263.43	225.36	763.385	3	2288.14	12669	37.2821	1.11809	42.1	AT_TGFBIp-AT_TGFBIp	LANILKYHIGDE	K6(DSSO)	6	AT_TGFBIp	547	LLGDAKE	K6(DSSO)	6	AT_TGFBIp	540	12669;12672;12673;12674;12675	20200623_NSN_AT1_dimer.raw	F83
	FALSE	LANILKYHIGDE-LLGDAKE	DSSO	Intra	MS2_MS3	MS3	4	1	4	248.15	203.42	763.385	3	2288.14	12775	37.8841	1.42272	42.1	AT_TGFBIp-AT_TGFBIp	LANILKYHIGDE	K6(DSSO)	6	AT_TGFBIp	547	LLGDAKE	K6(DSSO)	6	AT_TGFBIp	540	12775;12778;12779;12780;12781	20200625_NSN_RH2_dimer.raw	F93
	FALSE	LANILKYHIGDE-LLGDAKE	DSSO	Intra	MS2_MS3	MS3	4	1	4	241.84	212.79	763.385	3	2288.14	12396	37.6238	0.88875	49.07	AT_TGFBIp-AT_TGFBIp	LANILKYHIGDE	K6(DSSO)	6	AT_TGFBIp	547	LLGDAKE	K6(DSSO)	6	AT_TGFBIp	540	12396;12399;12400;12401;12402	20200625_NSN_RW2_dimer.raw	F95
	FALSE	LANILKYHIGDE-LLGDAKE	DSSO	Intra	MS2_MS3	MS3	4	1	4	241.84	200.06	763.385	3	2288.14	11253	37.3825	0.53215	42.1	AT_TGFBIp-AT_TGFBIp	LANILKYHIGDE	K6(DSSO)	6	AT_TGFBIp	547	LLGDAKE	K6(DSSO)	6	AT_TGFBIp	540	11253;11254;11255;11256;11257	20200625_NSN_WT2_monomer.raw	F98
	FALSE	LANILKYHIGDE-LLGDAKE	DSSO	Intra	MS2_MS3	MS3	4	1	4	235.32	208.23	763.388	3	2288.15	10418	36.7202	-0.67526	42.1	AT_TGFBIp-AT_TGFBIp	LANILKYHIGDE	K6(DSSO)	6	AT_TGFBIp	547	LLGDAKE	K6(DSSO)	6	AT_TGFBIp	540	10418;10419;10420;10421;10422	20200612_NSN_RW3_monomer.raw	F80
	FALSE	LANILKYHIGDE-LLGDAKE	DSSO	Intra	MS2_MS3	MS3	4	1	4	235.01	206.48	763.388	3	2288.15	12595	37.2517	-0.94089	42.1	AT_TGFBIp-AT_TGFBIp	LANILKYHIGDE	K6(DSSO)	6	AT_TGFBIp	547	LLGDAKE	K6(DSSO)	6	AT_TGFBIp	540	12595;12596;12597;12598;12599	20200612_NSN_RH3_dimer.raw	F77
	FALSE	LANILKYHIGDE-LLGDAKE	DSSO	Intra	MS2_MS3	MS3	4	1	4	227.27	189.73	763.388	3	2288.15	11185	36.6938	-1.38216	42.1	AT_TGFBIp-AT_TGFBIp	LANILKYHIGDE	K6(DSSO)	6	AT_TGFBIp	547	LLGDAKE	K6(DSSO)	6	AT_TGFBIp	540	11185;11188;11189;11190;11191	20200612_NSN_AT3_monomer.raw	F76
	FALSE	LANILKYHIGDE-LLGDAKE	DSSO	Intra	MS2_MS3	MS3	4	1	4	225.77	181.53	763.386	3	2288.14	12635	37.6444	-0.41801	42.1	AT_TGFBIp-AT_TGFBIp	LANILKYHIGDE	K6(DSSO)	6	AT_TGFBIp	547	LLGDAKE	K6(DSSO)	6	AT_TGFBIp	540	12635;12638;12639;12640;12641	20200623_NSN_WT1_dimer.raw	F89
	FALSE	LANILKYHIGDE-LLGDAKE	DSSO	Intra	MS2_MS3	MS3	4	1	4	223.03	173.55	763.384	3	2288.14	11741	37.1628	1.96696	42.1	AT_TGFBIp-AT_TGFBIp	LANILKYHIGDE	K6(DSSO)	6	AT_TGFBIp	547	LLGDAKE	K6(DSSO)	6	AT_TGFBIp	540	11741;11744;11745;11746;11747	20200623_NSN_AT1_monomer.raw	F84
	FALSE	LANILKYHIGDE-LLGDAKE	DSSO	Intra	MS2_MS3	MS3	4	1	4	221.93	174.96	763.386	3	2288.14	12549	37.6469	-0.62445	45.23	AT_TGFBIp-AT_TGFBIp	LANILKYHIGDE	K6(DSSO)	6	AT_TGFBIp	547	LLGDAKE	K6(DSSO)	6	AT_TGFBIp	540	12549;12551;12552;12553;12554	20200623_NSN_RH1_dimer.raw	F85
	FALSE	LANILKYHIGDE-LLGDAKE	DSSO	Intra	MS2_MS3	MS3	4	1	4	221.83	193.89	763.385	3	2288.14	12735	37.8017	2.83025	42.1	AT_TGFBIp-AT_TGFBIp	LANILKYHIGDE	K6(DSSO)	6	AT_TGFBIp	547	LLGDAKE	K6(DSSO)	6	AT_TGFBIp	540	12735;12738;12739;12740;12741	20200625_NSN_AT2_dimer.raw	F91
	FALSE	LANILKYHIGDE-LLGDAKE	DSSO	Intra	MS2_MS3	MS3	4	1	4	221.83	159.73	763.385	3	2288.14	10727	37.5519	1.48309	42.1	AT_TGFBIp-AT_TGFBIp	LANILKYHIGDE	K6(DSSO)	6	AT_TGFBIp	547	LLGDAKE	K6(DSSO)	6	AT_TGFBIp	540	10727;10728;10729;10730;10731	20200625_NSN_RW2_monomer.raw	F96
	FALSE	LANILKYHIGDE-LLGDAKE	DSSO	Intra	MS2_MS3	MS3	4	1	4	221.57	189.88	763.385	3	2288.14	11235	37.6008	1.59723	42.1	AT_TGFBIp-AT_TGFBIp	LANILKYHIGDE	K6(DSSO)	6	AT_TGFBIp	547	LLGDAKE	K6(DSSO)	6	AT_TGFBIp	540	11235;11238;11239;11240;11241	20200625_NSN_RH2_monomer.raw	F94
	FALSE	LANILKYHIGDE-LLGDAKE	DSSO	Intra	MS2_MS3	MS3	4	1	4	218.6	184.27	763.388	3	2288.15	11501	37.1435	-1.26767	42.1	AT_TGFBIp-AT_TGFBIp	LANILKYHIGDE	K6(DSSO)	6	AT_TGFBIp	547	LLGDAKE	K6(DSSO)	6	AT_TGFBIp	540	11501;11502;11503;11504;11505	20200612_NSN_WT3_monomer.raw	F82
	FALSE	LANILKYHIGDE-LLGDAKE	DSSO	Intra	MS2_MS3	MS3	4	1	4	211.98	177.33	763.387	3	2288.15	11376	37.1925	-1.11356	42.1	AT_TGFBIp-AT_TGFBIp	LANILKYHIGDE	K6(DSSO)	6	AT_TGFBIp	547	LLGDAKE	K6(DSSO)	6	AT_TGFBIp	540	11376;11379;11380;11381;11382	20200623_NSN_WT1_monomer.raw	F90
	FALSE	LANILKYHIGDE-LLGDAKE	DSSO	Intra	MS2_MS3	MS3	4	1	4	208.75	189.82	763.387	3	2288.15	10654	36.8042	-0.34956	45.23	AT_TGFBIp-AT_TGFBIp	LANILKYHIGDE	K6(DSSO)	6	AT_TGFBIp	547	LLGDAKE	K6(DSSO)	6	AT_TGFBIp	540	10654;10655;10656;10657;10658	20200612_NSN_RH3_monomer.raw	F78
	FALSE	LANILKYHIGDE-LLGDAKE	DSSO	Intra	MS2_MS3	MS3	4	1	4	208.75	188.43	763.387	3	2288.15	10407	36.683	-1.97879	39.46	AT_TGFBIp-AT_TGFBIp	LANILKYHIGDE	K6(DSSO)	6	AT_TGFBIp	547	LLGDAKE	K6(DSSO)	6	AT_TGFBIp	540	10407;10408;10409;10410;10411	20200612_NSN_RW3_monomer.raw	F80
	FALSE	LANILKYHIGDE-LLGDAKE	DSSO	Intra	MS2_MS3	MS3	4	1	4	207.34	177.25	763.384	3	2288.14	9973	37.2955	3.08301	45.23	AT_TGFBIp-AT_TGFBIp	LANILKYHIGDE	K6(DSSO)	6	AT_TGFBIp	547	LLGDAKE	K6(DSSO)	6	AT_TGFBIp	540	9973;9976;9977;9978;9979	20200623_NSN_RW1_monomer.raw	F88
	FALSE	LANILKYHIGDE-LLGDAKE	DSSO	Intra	MS2_MS3	MS3	4	1	3	206.48	173.18	763.389	3	2288.15	12466	37.2192	0.64528	61.04	AT_TGFBIp-AT_TGFBIp	LANILKYHIGDE	K6(DSSO)	6	AT_TGFBIp	547	LLGDAKE	K6(DSSO)	6	AT_TGFBIp	540	12466;12467;12468;12469;12470	20200612_NSN_WT3_dimer.raw	F81
	FALSE	LANILKYHIGDE-LLGDAKE	DSSO	Intra	MS2_MS3	MS3	4	1	4	204.68	170.04	763.385	3	2288.14	11605	37.3817	0.88552	39.46	AT_TGFBIp-AT_TGFBIp	LANILKYHIGDE	K6(DSSO)	6	AT_TGFBIp	547	LLGDAKE	K6(DSSO)	6	AT_TGFBIp	540	11605;11607;11608;11609;11610	20200625_NSN_AT2_monomer.raw	F92
	FALSE	LANILKYHIGDE-LLGDAKE	DSSO	Intra	MS2_MS3	MS3	4	1	4	198.25	164.63	763.388	3	2288.15	12459	37.2206	-0.26238	39.46	AT_TGFBIp-AT_TGFBIp	LANILKYHIGDE	K6(DSSO)	6	AT_TGFBIp	547	LLGDAKE	K6(DSSO)	6	AT_TGFBIp	540	12459;12462;12463;12464;12465	20200612_NSN_RW3_dimer.raw	F79
	FALSE	LANILKYHIGDE-LLGDAKE	DSSO	Intra	MS2_MS3	MS3	4	1	4	197.79	152.14	763.386	3	2288.14	11251	37.2897	1.57155	42.1	AT_TGFBIp-AT_TGFBIp	LANILKYHIGDE	K6(DSSO)	6	AT_TGFBIp	547	LLGDAKE	K6(DSSO)	6	AT_TGFBIp	540	11251;11253;11254;11255;11256	20200623_NSN_RH1_monomer.raw	F86
	FALSE	LANILKYHIGDE-LLGDAKE	DSSO	Intra	MS2_MS3	MS3	4	1	4	196.06	158	763.385	3	2288.14	11010	37.4856	1.08826	45.23	AT_TGFBIp-AT_TGFBIp	LANILKYHIGDE	K6(DSSO)	6	AT_TGFBIp	547	LLGDAKE	K6(DSSO)	6	AT_TGFBIp	540	11010;11013;11014;11015;11016	20200623_NSN_RW1_dimer.raw	F87
	FALSE	LANILKYHIGDE-LLGDAKE	DSSO	Intra	MS2_MS3	MS3	4	1	4	185.08	164.97	763.386	3	2288.14	12534	37.8367	-0.07023	42.1	AT_TGFBIp-AT_TGFBIp	LANILKYHIGDE	K6(DSSO)	6	AT_TGFBIp	547	LLGDAKE	K6(DSSO)	6	AT_TGFBIp	540	12534;12537;12538;12539;12540	20200625_NSN_WT2_dimer.raw	F97
FALSE	VGCSGDMLTINGKAIISNK | LLIPDSAKTLFE	240.31	DSSO	Intra	1	4	VGCSGDMLTING[K]AIISNK	1xCarbamidomethyl [C3]; 1xDeamidated [N11]; 1xOxidation [M7]; 1xDSSO [K13]	AT_TGFBIp	326	LLIPDSA[K]TLFE	1xDSSO [K8]	AT_TGFBIp	354	AT_TGFBIp;RW_TGFBIp;WT_TGFBIp;RH_TGFBIp	AT_TGFBIp;RW_TGFBIp;WT_TGFBIp;RH_TGFBIp
	Checked	Sequence	Crosslinker	Crosslink Type	Crosslink Strategy	Identified By	# Proteins	# Identified MS2 Scans	# Identified MS3 Scans	XlinkX Score	Delta XlinkX Score	m/z [Da]	Charge	MH+ [Da]	First Scan	RT [min]	DeltaM [ppm]	Reporter Ion Score	Accessions	Sequence A	Modifications A	Crosslinker Position A	Protein Accession A	Leading Protein Position A	Sequence B	Modifications B	Crosslinker Position B	Protein Accession B	Leading Protein Position B	All Scans	Spectrum File	File ID
	FALSE	VGCSGDMLTINGKAIISNK-LLIPDSAKTLFE	DSSO	Intra	MS2_MS3	MS3	4	0	3	240.31	240.31	875.445	4	3498.76	12797	44.2982	-0.54788	54.03	AT_TGFBIp-AT_TGFBIp	VGCSGDMLTINGKAIISNK	C3(Carbamidomethyl);M7(Oxidation);N11(Deamidated);K13(DSSO)	13	AT_TGFBIp	326	LLIPDSAKTLFE	K8(DSSO)	8	AT_TGFBIp	354	12797;12800;12801;12802;12803	20200612_NSN_RW3_monomer.raw	F80
FALSE	NHIIKDQLASK | NSCIAAHDKR	229.86	DSSO	Intra	1	4	NHII[K]DQLASK	1xDSSO [K5]	AT_TGFBIp	418	NSCIAAHD[K]R	1xCarbamidomethyl [C3]; 1xDSSO [K9]	AT_TGFBIp	461	AT_TGFBIp;RW_TGFBIp;WT_TGFBIp;RH_TGFBIp	AT_TGFBIp;RW_TGFBIp;WT_TGFBIp;RH_TGFBIp
	Checked	Sequence	Crosslinker	Crosslink Type	Crosslink Strategy	Identified By	# Proteins	# Identified MS2 Scans	# Identified MS3 Scans	XlinkX Score	Delta XlinkX Score	m/z [Da]	Charge	MH+ [Da]	First Scan	RT [min]	DeltaM [ppm]	Reporter Ion Score	Accessions	Sequence A	Modifications A	Crosslinker Position A	Protein Accession A	Leading Protein Position A	Sequence B	Modifications B	Crosslinker Position B	Protein Accession B	Leading Protein Position B	All Scans	Spectrum File	File ID
	FALSE	NHIIKDQLASK-NSCIAAHDKR	DSSO	Intra	MS2_MS3	MS3	4	1	4	229.86	229.86	649.575	4	2595.28	4604	18.28	-0.55693	61.04	AT_TGFBIp-AT_TGFBIp	NHIIKDQLASK	K5(DSSO)	5	AT_TGFBIp	418	NSCIAAHDKR	C3(Carbamidomethyl);K9(DSSO)	9	AT_TGFBIp	461	4604;4607;4608;4609;4610	20200612_NSN_AT3_monomer.raw	F76
FALSE	CCPGYEKVPGEK | KYFTNCK	224.39	DSSO	Intra	28	4	CCPGYE[K]VPGEK	1xDSSO [K7]; 2xCarbamidomethyl [C1; C2]	AT_TGFBIp	67	[K]YFTNCK	1xCarbamidomethyl [C6]; 1xDSSO [K1]; 1xDeamidated [N5]	AT_TGFBIp	37	AT_TGFBIp;RW_TGFBIp;WT_TGFBIp;RH_TGFBIp	AT_TGFBIp;RW_TGFBIp;WT_TGFBIp;RH_TGFBIp
	Checked	Sequence	Crosslinker	Crosslink Type	Crosslink Strategy	Identified By	# Proteins	# Identified MS2 Scans	# Identified MS3 Scans	XlinkX Score	Delta XlinkX Score	m/z [Da]	Charge	MH+ [Da]	First Scan	RT [min]	DeltaM [ppm]	Reporter Ion Score	Accessions	Sequence A	Modifications A	Crosslinker Position A	Protein Accession A	Leading Protein Position A	Sequence B	Modifications B	Crosslinker Position B	Protein Accession B	Leading Protein Position B	All Scans	Spectrum File	File ID
	FALSE	KYFTNCK-KVPGEK	DSSO	Intra	MS2_MS3	MS3	4	0	4	224.39	224.39	592.287	3	1774.85	4684	18.3166	2.48367	37.17	AT_TGFBIp-AT_TGFBIp	KYFTNCK	K1(DSSO);C6(Carbamidomethyl)	1	AT_TGFBIp	37	KVPGEK	K1(DSSO)	1	AT_TGFBIp	67	4684;4686;4687;4688;4689	20200625_NSN_RW2_dimer.raw	F95
	FALSE	KYFTNCK-KVPGEK	DSSO	Intra	MS2_MS3	MS3	4	0	4	215.17	215.17	592.287	3	1774.85	4515	18.1258	0.51436	49.07	AT_TGFBIp-AT_TGFBIp	KYFTNCK	K1(DSSO);C6(Carbamidomethyl)	1	AT_TGFBIp	37	KVPGEK	K1(DSSO)	1	AT_TGFBIp	67	4515;4517;4518;4519;4520	20200623_NSN_WT1_dimer.raw	F89
	FALSE	KYFTNCK-KVPGEK	DSSO	Intra	MS2_MS3	MS3	4	0	4	206.65	206.65	592.287	3	1774.85	4316	17.7481	1.15247	37.17	AT_TGFBIp-AT_TGFBIp	KYFTNCK	K1(DSSO);C6(Carbamidomethyl)	1	AT_TGFBIp	37	KVPGEK	K1(DSSO)	1	AT_TGFBIp	67	4316;4319;4320;4321;4322	20200625_NSN_RH2_monomer.raw	F94
	FALSE	KYFTNCK-KVPGEK	DSSO	Intra	MS2_MS3	MS3	4	0	4	203.41	203.41	592.289	3	1774.85	3902	17.0835	0.95505	45.23	AT_TGFBIp-AT_TGFBIp	KYFTNCK	K1(DSSO);C6(Carbamidomethyl)	1	AT_TGFBIp	37	KVPGEK	K1(DSSO)	1	AT_TGFBIp	67	3902;3906;3907;3908;3909	20200612_NSN_RW3_monomer.raw	F80
	FALSE	CCPGYEKVPGEK-KYFTNCK	DSSO	Intra	MS2_MS3	MS3	4	1	4	203.02	203.02	636.029	4	2541.09	6787	23.0133	-0.3884	61.04	AT_TGFBIp-AT_TGFBIp	CCPGYEKVPGEK	C1(Carbamidomethyl);C2(Carbamidomethyl);K7(DSSO)	7	AT_TGFBIp	67	KYFTNCK	K1(DSSO);C6(Carbamidomethyl)	1	AT_TGFBIp	37	6787;6789;6790;6791;6792	20200612_NSN_RW3_dimer.raw	F79
	FALSE	KYFTNCK-KVPGEK	DSSO	Intra	MS2_MS3	MS3	4	1	4	196.86	196.86	592.286	3	1774.84	4831	18.1174	0.47326	39.46	AT_TGFBIp-AT_TGFBIp	KYFTNCK	K1(DSSO);C6(Carbamidomethyl)	1	AT_TGFBIp	37	KVPGEK	K1(DSSO)	1	AT_TGFBIp	67	4831;4835;4836;4837;4838	20200623_NSN_AT1_dimer.raw	F83
	FALSE	KYFTNCK-KVPGEK	DSSO	Intra	MS2_MS3	MS3	4	1	4	193.98	193.98	592.289	3	1774.85	4123	17.4408	-1.13995	49.07	AT_TGFBIp-AT_TGFBIp	KYFTNCK	K1(DSSO);C6(Carbamidomethyl)	1	AT_TGFBIp	37	KVPGEK	K1(DSSO)	1	AT_TGFBIp	67	4123;4125;4126;4127;4128	20200612_NSN_WT3_monomer.raw	F82
	FALSE	KYFTNCK-KVPGEK	DSSO	Intra	MS2_MS3	MS3	4	0	4	193.98	193.98	592.286	3	1774.84	4034	18.2783	3.52999	39.46	AT_TGFBIp-AT_TGFBIp	KYFTNCK	K1(DSSO);C6(Carbamidomethyl)	1	AT_TGFBIp	37	KVPGEK	K1(DSSO)	1	AT_TGFBIp	67	4034;4035;4036;4037;4038	20200623_NSN_RW1_dimer.raw	F87
	FALSE	KYFTNCK-KVPGEK	DSSO	Intra	MS2_MS3	MS3	4	0	4	193.98	193.98	592.287	3	1774.85	4700	18.2794	1.14435	37.17	AT_TGFBIp-AT_TGFBIp	KYFTNCK	K1(DSSO);C6(Carbamidomethyl)	1	AT_TGFBIp	37	KVPGEK	K1(DSSO)	1	AT_TGFBIp	67	4700;4703;4704;4705;4706	20200625_NSN_RH2_dimer.raw	F93
	FALSE	KYFTNCK-KVPGEK	DSSO	Intra	MS2_MS3	MS3	4	0	4	189.62	189.62	592.287	3	1774.85	3842	17.9752	3.64232	45.23	AT_TGFBIp-AT_TGFBIp	KYFTNCK	K1(DSSO);C6(Carbamidomethyl)	1	AT_TGFBIp	37	KVPGEK	K1(DSSO)	1	AT_TGFBIp	67	3842;3843;3844;3845;3846	20200623_NSN_RW1_monomer.raw	F88
	FALSE	KYFTNCK-KVPGEK	DSSO	Intra	MS2_MS3	MS3	4	0	4	189.62	189.62	592.29	3	1774.85	4687	17.9185	-0.99226	45.23	AT_TGFBIp-AT_TGFBIp	KYFTNCK	K1(DSSO);C6(Carbamidomethyl)	1	AT_TGFBIp	37	KVPGEK	K1(DSSO)	1	AT_TGFBIp	67	4687;4690;4691;4692;4693	20200612_NSN_AT3_dimer.raw	F75
	FALSE	KYFTNCK-KVPGEK	DSSO	Intra	MS2_MS3	MS3	4	0	4	187.93	187.93	592.289	3	1774.85	4478	17.8862	-0.44449	45.23	AT_TGFBIp-AT_TGFBIp	KYFTNCK	K1(DSSO);C6(Carbamidomethyl)	1	AT_TGFBIp	37	KVPGEK	K1(DSSO)	1	AT_TGFBIp	67	4478;4480;4481;4482;4483	20200612_NSN_WT3_dimer.raw	F81
	FALSE	CCPGYEKVPGEK-KYFTNCK	DSSO	Intra	MS2_MS3	MS3	4	1	4	187.16	187.16	847.702	3	2541.09	6098	22.6343	-0.86298	61.04	AT_TGFBIp-AT_TGFBIp	CCPGYEKVPGEK	C1(Carbamidomethyl);C2(Carbamidomethyl);K7(DSSO)	7	AT_TGFBIp	67	KYFTNCK	K1(DSSO);C6(Carbamidomethyl)	1	AT_TGFBIp	37	6098;6099;6100;6101;6102	20200612_NSN_WT3_monomer.raw	F82
	FALSE	KYFTNCK-KVPGEK	DSSO	Intra	MS2_MS3	MS3	4	0	4	174.97	174.97	592.289	3	1774.85	4302	17.2082	-0.73749	45.23	AT_TGFBIp-AT_TGFBIp	KYFTNCK	K1(DSSO);C6(Carbamidomethyl)	1	AT_TGFBIp	37	KVPGEK	K1(DSSO)	1	AT_TGFBIp	67	4302;4303;4304;4305;4306	20200612_NSN_AT3_monomer.raw	F76
	FALSE	KYFTNCK-KVPGEK	DSSO	Intra	MS2_MS3	MS3	4	0	4	173.59	173.59	592.289	3	1774.85	4497	17.8061	0.03206	42.1	AT_TGFBIp-AT_TGFBIp	KYFTNCK	K1(DSSO);C6(Carbamidomethyl)	1	AT_TGFBIp	37	KVPGEK	K1(DSSO)	1	AT_TGFBIp	67	4497;4499;4500;4501;4502	20200612_NSN_RH3_dimer.raw	F77
	FALSE	KYFTNCK-KVPGEK	DSSO	Intra	MS2_MS3	MS3	4	0	3	173.11	173.11	709.745	5	3544.7	8294	29.6809	2.19879	45.23	AT_TGFBIp-AT_TGFBIp	KYFTNCK	K1(DSSO);C6(Carbamidomethyl)	1	AT_TGFBIp	37	KVPGEK	K1(DSSO)	1	AT_TGFBIp	67	8294;8297;8298;8299;8300	20200625_NSN_WT2_monomer.raw	F98
	FALSE	KYFTNCK-KVPGEK	DSSO	Intra	MS2_MS3	MS3	4	0	4	169.37	169.37	592.288	3	1774.85	4580	17.8892	0.62382	45.23	AT_TGFBIp-AT_TGFBIp	KYFTNCK	K1(DSSO);C6(Carbamidomethyl)	1	AT_TGFBIp	37	KVPGEK	K1(DSSO)	1	AT_TGFBIp	67	4580;4583;4584;4585;4586	20200612_NSN_RW3_dimer.raw	F79
	FALSE	CCPGYEKVPGEK-KYFTNCK	DSSO	Intra	MS2_MS3	MS3	4	0	4	166.69	166.69	636.029	4	2541.09	6964	23.1643	-0.63022	54.03	AT_TGFBIp-AT_TGFBIp	CCPGYEKVPGEK	C1(Carbamidomethyl);C2(Carbamidomethyl);K7(DSSO)	7	AT_TGFBIp	67	KYFTNCK	K1(DSSO);C6(Carbamidomethyl)	1	AT_TGFBIp	37	6964;6966;6967;6968;6969	20200612_NSN_AT3_dimer.raw	F75
	FALSE	CCPGYEKVPGEK-KYFTNCK	DSSO	Intra	MS2_MS3	MS3	4	1	4	166.69	166.69	636.03	4	2541.1	6114	22.672	-2.3832	35.17	AT_TGFBIp-AT_TGFBIp	CCPGYEKVPGEK	C1(Carbamidomethyl);C2(Carbamidomethyl);K7(DSSO)	7	AT_TGFBIp	67	KYFTNCK	K1(DSSO);C6(Carbamidomethyl)	1	AT_TGFBIp	37	6114;6117;6118;6119;6120	20200612_NSN_WT3_monomer.raw	F82
	FALSE	KYFTNCK-KVPGEK	DSSO	Intra	MS2_MS3	MS3	4	0	4	164.53	164.53	592.615	3	1775.83	4780	18.8246	0.89568	45.23	AT_TGFBIp-AT_TGFBIp	KYFTNCK	K1(DSSO);N5(Deamidated);C6(Carbamidomethyl)	1	AT_TGFBIp	37	KVPGEK	K1(DSSO)	1	AT_TGFBIp	67	4780;4781;4782;4783;4784	20200623_NSN_RH1_monomer.raw	F86
	FALSE	CCPGYEKVPGEK-KYFTNCK	DSSO	Intra	MS2_MS3	MS3	4	0	4	160.18	160.18	847.703	3	2541.09	6789	23.0976	-0.66355	61.04	AT_TGFBIp-AT_TGFBIp	CCPGYEKVPGEK	C1(Carbamidomethyl);C2(Carbamidomethyl);K7(DSSO)	7	AT_TGFBIp	67	KYFTNCK	K1(DSSO);C6(Carbamidomethyl)	1	AT_TGFBIp	37	6789;6792;6793;6794;6795	20200612_NSN_RH3_dimer.raw	F77
	FALSE	KYFTNCK-KVPGEK	DSSO	Intra	MS2_MS3	MS3	4	0	4	157.9	157.9	592.287	3	1774.85	4417	17.9678	1.68113	45.23	AT_TGFBIp-AT_TGFBIp	KYFTNCK	K1(DSSO);C6(Carbamidomethyl)	1	AT_TGFBIp	37	KVPGEK	K1(DSSO)	1	AT_TGFBIp	67	4417;4418;4419;4420;4421	20200625_NSN_WT2_monomer.raw	F98
	FALSE	KYFTNCK-KVPGEK	DSSO	Intra	MS2_MS3	MS3	4	1	4	155.51	155.51	592.287	3	1774.85	4371	17.6912	1.12236	49.07	AT_TGFBIp-AT_TGFBIp	KYFTNCK	K1(DSSO);C6(Carbamidomethyl)	1	AT_TGFBIp	37	KVPGEK	K1(DSSO)	1	AT_TGFBIp	67	4371;4372;4373;4374;4375	20200623_NSN_WT1_monomer.raw	F90
	FALSE	KYFTNCK-KVPGEK	DSSO	Intra	MS2_MS3	MS3	4	0	3	154.35	154.35	592.287	3	1774.85	4357	17.6222	1.7987	54.03	AT_TGFBIp-AT_TGFBIp	KYFTNCK	K1(DSSO);C6(Carbamidomethyl)	1	AT_TGFBIp	37	KVPGEK	K1(DSSO)	1	AT_TGFBIp	67	4357;4358;4359;4360;4361	20200623_NSN_RH1_monomer.raw	F86
	FALSE	KYFTNCK-KVPGEK	DSSO	Intra	MS2_MS3	MS3	4	0	3	154.35	154.35	592.289	3	1774.85	3861	17.1849	0.71128	54.03	AT_TGFBIp-AT_TGFBIp	KYFTNCK	K1(DSSO);C6(Carbamidomethyl)	1	AT_TGFBIp	37	KVPGEK	K1(DSSO)	1	AT_TGFBIp	67	3861;3864;3865;3866;3867	20200612_NSN_RH3_monomer.raw	F78
	FALSE	KYFTNCK-KVPGEK	DSSO	Intra	MS2_MS3	MS3	4	0	4	154.01	154.01	592.287	3	1774.85	4556	17.916	3.43965	49.07	AT_TGFBIp-AT_TGFBIp	KYFTNCK	K1(DSSO);C6(Carbamidomethyl)	1	AT_TGFBIp	37	KVPGEK	K1(DSSO)	1	AT_TGFBIp	67	4556;4557;4558;4559;4560	20200623_NSN_AT1_monomer.raw	F84
	FALSE	CCPGYEKVPGEK-KYFTNCK	DSSO	Intra	MS2_MS3	MS3	4	0	4	152.39	152.39	636.03	4	2541.1	6781	23.0856	-0.0967	50.07	AT_TGFBIp-AT_TGFBIp	CCPGYEKVPGEK	C1(Carbamidomethyl);C2(Carbamidomethyl);K7(DSSO)	7	AT_TGFBIp	67	KYFTNCK	K1(DSSO);C6(Carbamidomethyl)	1	AT_TGFBIp	37	6781;6783;6784;6785;6786	20200612_NSN_RH3_dimer.raw	F77
	FALSE	KYFTNCK-KVPGEK	DSSO	Intra	MS2_MS3	MS3	4	0	3	99	99	709.747	5	3544.71	8337	29.5741	-0.87993	61.04	AT_TGFBIp-AT_TGFBIp	KYFTNCK	K1(DSSO);C6(Carbamidomethyl)	1	AT_TGFBIp	37	KVPGEK	K1(DSSO)	1	AT_TGFBIp	67	8337;8340;8341;8342;8343	20200623_NSN_WT1_monomer.raw	F90
FALSE	NHIIKDQLASK | TLGGKK	210.35	DSSO	Intra	1	4	NHII[K]DQLASK	1xDSSO [K5]	AT_TGFBIp	418	TLGG[K]K	1xDSSO [K5]	AT_TGFBIp	438	AT_TGFBIp;RW_TGFBIp;WT_TGFBIp;RH_TGFBIp	AT_TGFBIp;RW_TGFBIp;WT_TGFBIp;RH_TGFBIp
	Checked	Sequence	Crosslinker	Crosslink Type	Crosslink Strategy	Identified By	# Proteins	# Identified MS2 Scans	# Identified MS3 Scans	XlinkX Score	Delta XlinkX Score	m/z [Da]	Charge	MH+ [Da]	First Scan	RT [min]	DeltaM [ppm]	Reporter Ion Score	Accessions	Sequence A	Modifications A	Crosslinker Position A	Protein Accession A	Leading Protein Position A	Sequence B	Modifications B	Crosslinker Position B	Protein Accession B	Leading Protein Position B	All Scans	Spectrum File	File ID
	FALSE	NHIIKDQLASK-TLGGKK	DSSO	Intra	MS2_MS3	MS3	4	0	4	210.35	210.35	676.37	3	2027.1	4919	19.202	-0.44768	61.04	AT_TGFBIp-AT_TGFBIp	NHIIKDQLASK	K5(DSSO)	5	AT_TGFBIp	418	TLGGKK	K5(DSSO)	5	AT_TGFBIp	438	4919;4922;4923;4924;4925	20200612_NSN_AT3_monomer.raw	F76
FALSE	CCPGYEKVPGEK | SLQGDKLE	209.21	DSSO	Intra	23	4	CCPGYE[K]VPGEK	2xCarbamidomethyl [C1; C2]; 1xDSSO [K7]	AT_TGFBIp	67	SLQGD[K]LE	1xDSSO [K6]	AT_TGFBIp	573	AT_TGFBIp;RW_TGFBIp;WT_TGFBIp;RH_TGFBIp	AT_TGFBIp;RW_TGFBIp;WT_TGFBIp;RH_TGFBIp
	Checked	Sequence	Crosslinker	Crosslink Type	Crosslink Strategy	Identified By	# Proteins	# Identified MS2 Scans	# Identified MS3 Scans	XlinkX Score	Delta XlinkX Score	m/z [Da]	Charge	MH+ [Da]	First Scan	RT [min]	DeltaM [ppm]	Reporter Ion Score	Accessions	Sequence A	Modifications A	Crosslinker Position A	Protein Accession A	Leading Protein Position A	Sequence B	Modifications B	Crosslinker Position B	Protein Accession B	Leading Protein Position B	All Scans	Spectrum File	File ID
	FALSE	CCPGYEKVPGEK-SLQGDKLE	DSSO	Intra	MS2_MS3	MS3	4	1	4	209.21	209.21	824.034	3	2470.09	8063	26.5815	2.11338	49.07	AT_TGFBIp-AT_TGFBIp	CCPGYEKVPGEK	C1(Carbamidomethyl);C2(Carbamidomethyl);K7(DSSO)	7	AT_TGFBIp	67	SLQGDKLE	K6(DSSO)	6	AT_TGFBIp	573	8063;8065;8066;8067;8068	20200625_NSN_WT2_dimer.raw	F97
	FALSE	CCPGYEKVPGEK-SLQGDKLE	DSSO	Intra	MS2_MS3	MS3	4	1	4	203.02	203.02	824.036	3	2470.09	8000	25.8714	-1.21685	45.23	AT_TGFBIp-AT_TGFBIp	CCPGYEKVPGEK	C1(Carbamidomethyl);C2(Carbamidomethyl);K7(DSSO)	7	AT_TGFBIp	67	SLQGDKLE	K6(DSSO)	6	AT_TGFBIp	573	8000;8003;8004;8005;8006	20200612_NSN_RW3_dimer.raw	F79
	FALSE	CCPGYEKVPGEK-SLQGDKLE	DSSO	Intra	MS2_MS3	MS3	4	1	4	203.02	203.02	824.037	3	2470.1	7971	26.0367	-0.74014	49.07	AT_TGFBIp-AT_TGFBIp	CCPGYEKVPGEK	C1(Carbamidomethyl);C2(Carbamidomethyl);K7(DSSO)	7	AT_TGFBIp	67	SLQGDKLE	K6(DSSO)	6	AT_TGFBIp	573	7971;7973;7974;7975;7976	20200612_NSN_WT3_dimer.raw	F81
	FALSE	CCPGYEKVPGEK-SLQGDKLE	DSSO	Intra	MS2_MS3	MS3	4	1	4	195.51	195.51	824.038	3	2470.1	8194	25.9231	-2.31157	49.07	AT_TGFBIp-AT_TGFBIp	CCPGYEKVPGEK	C1(Carbamidomethyl);C2(Carbamidomethyl);K7(DSSO)	7	AT_TGFBIp	67	SLQGDKLE	K6(DSSO)	6	AT_TGFBIp	573	8194;8196;8197;8198;8199	20200612_NSN_AT3_dimer.raw	F75
	FALSE	SLQGDKLE-KVPGEK	DSSO	Intra	MS2_MS3	MS3	4	0	4	195.32	195.32	568.621	3	1703.85	6344	21.6188	1.32825	49.07	AT_TGFBIp-AT_TGFBIp	SLQGDKLE	K6(DSSO)	6	AT_TGFBIp	573	KVPGEK	K1(DSSO)	1	AT_TGFBIp	67	6344;6348;6349;6350;6351	20200623_NSN_RH1_dimer.raw	F85
	FALSE	CCPGYEKVPGEK-SLQGDKLE	DSSO	Intra	MS2_MS3	MS3	4	1	4	190.57	190.57	824.034	3	2470.09	8308	26.4338	0.3239	61.04	AT_TGFBIp-AT_TGFBIp	CCPGYEKVPGEK	C1(Carbamidomethyl);C2(Carbamidomethyl);K7(DSSO)	7	AT_TGFBIp	67	SLQGDKLE	K6(DSSO)	6	AT_TGFBIp	573	8308;8311;8312;8313;8314	20200623_NSN_RH1_dimer.raw	F85
	FALSE	CCPGYEKVPGEK-SLQGDKLE	DSSO	Intra	MS2_MS3	MS3	4	1	4	184.9	184.9	824.031	3	2470.08	8086	26.4768	4.84634	49.07	AT_TGFBIp-AT_TGFBIp	CCPGYEKVPGEK	C1(Carbamidomethyl);C2(Carbamidomethyl);K7(DSSO)	7	AT_TGFBIp	67	SLQGDKLE	K6(DSSO)	6	AT_TGFBIp	573	8086;8089;8090;8091;8092	20200625_NSN_RW2_dimer.raw	F95
	FALSE	CCPGYEKVPGEK-SLQGDKLE	DSSO	Intra	MS2_MS3	MS3	4	1	4	178.46	178.46	824.037	3	2470.1	8077	26.0281	-0.45207	61.04	AT_TGFBIp-AT_TGFBIp	CCPGYEKVPGEK	C1(Carbamidomethyl);C2(Carbamidomethyl);K7(DSSO)	7	AT_TGFBIp	67	SLQGDKLE	K6(DSSO)	6	AT_TGFBIp	573	8077;8081;8082;8083;8084	20200612_NSN_RH3_dimer.raw	F77
	FALSE	CCPGYEKVPGEK-SLQGDKLE	DSSO	Intra	MS2_MS3	MS3	4	1	4	172.41	172.41	824.033	3	2470.09	8197	26.5434	0.90956	49.07	AT_TGFBIp-AT_TGFBIp	CCPGYEKVPGEK	C1(Carbamidomethyl);C2(Carbamidomethyl);K7(DSSO)	7	AT_TGFBIp	67	SLQGDKLE	K6(DSSO)	6	AT_TGFBIp	573	8197;8200;8201;8202;8203	20200625_NSN_RH2_dimer.raw	F93
	FALSE	SLQGDKLE-KVPGEK	DSSO	Intra	MS2_MS3	MS3	4	0	4	169.44	169.44	568.622	3	1703.85	6012	21.5705	-0.04185	49.07	AT_TGFBIp-AT_TGFBIp	SLQGDKLE	K6(DSSO)	6	AT_TGFBIp	573	KVPGEK	K1(DSSO)	1	AT_TGFBIp	67	6012;6017;6018;6019;6020	20200623_NSN_WT1_dimer.raw	F89
	FALSE	CCPGYEKVPGEK-SLQGDKLE	DSSO	Intra	MS2_MS3	MS3	4	1	4	162	162	824.034	3	2470.09	8259	26.0839	1.6348	61.04	AT_TGFBIp-AT_TGFBIp	CCPGYEKVPGEK	C1(Carbamidomethyl);C2(Carbamidomethyl);K7(DSSO)	7	AT_TGFBIp	67	SLQGDKLE	K6(DSSO)	6	AT_TGFBIp	573	8259;8262;8263;8264;8265	20200623_NSN_AT1_dimer.raw	F83
	FALSE	CCPGYEKVPGEK-SLQGDKLE	DSSO	Intra	MS2_MS3	MS3	4	1	4	155.26	155.26	824.032	3	2470.08	6957	26.2275	2.59357	49.07	AT_TGFBIp-AT_TGFBIp	CCPGYEKVPGEK	C1(Carbamidomethyl);C2(Carbamidomethyl);K7(DSSO)	7	AT_TGFBIp	67	SLQGDKLE	K6(DSSO)	6	AT_TGFBIp	573	6957;6960;6961;6962;6963	20200623_NSN_RW1_dimer.raw	F87
	FALSE	CCPGYEKVPGEK-SLQGDKLE	DSSO	Intra	MS2_MS3	MS3	4	1	4	155.26	155.26	824.035	3	2470.09	8167	26.4706	0.52405	49.07	AT_TGFBIp-AT_TGFBIp	CCPGYEKVPGEK	C1(Carbamidomethyl);C2(Carbamidomethyl);K7(DSSO)	7	AT_TGFBIp	67	SLQGDKLE	K6(DSSO)	6	AT_TGFBIp	573	8167;8169;8170;8171;8172	20200623_NSN_WT1_dimer.raw	F89
	FALSE	SLQGDKLE-KVPGEK	DSSO	Intra	MS2_MS3	MS3	4	0	4	146.66	146.66	568.62	3	1703.85	6019	21.5377	2.8822	45.23	AT_TGFBIp-AT_TGFBIp	SLQGDKLE	K6(DSSO)	6	AT_TGFBIp	573	KVPGEK	K1(DSSO)	1	AT_TGFBIp	67	6019;6022;6023;6024;6025	20200625_NSN_RW2_dimer.raw	F95
	FALSE	SLQGDKLE-KVPGEK	DSSO	Intra	MS2_MS3	MS3	4	0	4	146.66	146.66	568.619	3	1703.84	5250	21.579	3.09818	45.23	AT_TGFBIp-AT_TGFBIp	SLQGDKLE	K6(DSSO)	6	AT_TGFBIp	573	KVPGEK	K1(DSSO)	1	AT_TGFBIp	67	5250;5253;5254;5255;5256	20200623_NSN_RW1_dimer.raw	F87
	FALSE	CCPGYEKVPGEK-SLQGDKLE	DSSO	Intra	MS2_MS3	MS3	4	1	4	139.78	139.78	824.033	3	2470.09	8281	26.5809	2.64319	61.04	AT_TGFBIp-AT_TGFBIp	CCPGYEKVPGEK	C1(Carbamidomethyl);C2(Carbamidomethyl);K7(DSSO)	7	AT_TGFBIp	67	SLQGDKLE	K6(DSSO)	6	AT_TGFBIp	573	8281;8283;8284;8285;8286	20200625_NSN_AT2_dimer.raw	F91
	FALSE	SLQGDKLE-KVPGEK	DSSO	Intra	MS2_MS3	MS3	4	0	4	117.7	117.7	852.426	2	1703.85	6095	21.6687	2.83275	61.04	AT_TGFBIp-AT_TGFBIp	SLQGDKLE	K6(DSSO)	6	AT_TGFBIp	573	KVPGEK	K1(DSSO)	1	AT_TGFBIp	67	6095;6099;6100;6101;6102	20200625_NSN_RW2_dimer.raw	F95
	FALSE	SLQGDKLE-KVPGEK	DSSO	Intra	MS2_MS3	MS3	4	0	4	113.08	113.08	852.43	2	1703.85	5933	21.1569	-0.09554	61.04	AT_TGFBIp-AT_TGFBIp	SLQGDKLE	K6(DSSO)	6	AT_TGFBIp	573	KVPGEK	K1(DSSO)	1	AT_TGFBIp	67	5933;5936;5937;5938;5939	20200612_NSN_RH3_dimer.raw	F77
	FALSE	SLQGDKLE-KVPGEK	DSSO	Intra	MS2_MS3	MS3	4	0	4	113.08	113.08	852.427	2	1703.85	6175	21.7348	2.79627	61.04	AT_TGFBIp-AT_TGFBIp	SLQGDKLE	K6(DSSO)	6	AT_TGFBIp	573	KVPGEK	K1(DSSO)	1	AT_TGFBIp	67	6175;6177;6178;6179;6180	20200625_NSN_RH2_dimer.raw	F93
	FALSE	SLQGDKLE-KVPGEK	DSSO	Intra	MS2_MS3	MS3	4	0	4	113.08	113.08	852.427	2	1703.85	6194	21.7459	3.54347	61.04	AT_TGFBIp-AT_TGFBIp	SLQGDKLE	K6(DSSO)	6	AT_TGFBIp	573	KVPGEK	K1(DSSO)	1	AT_TGFBIp	67	6194;6197;6198;6199;6200	20200625_NSN_AT2_dimer.raw	F91
	FALSE	SLQGDKLE-KVPGEK	DSSO	Intra	MS2_MS3	MS3	4	0	4	107.74	107.74	852.43	2	1703.85	5893	21.2676	-0.21055	61.04	AT_TGFBIp-AT_TGFBIp	SLQGDKLE	K6(DSSO)	6	AT_TGFBIp	573	KVPGEK	K1(DSSO)	1	AT_TGFBIp	67	5893;5897;5898;5899;5900	20200612_NSN_WT3_dimer.raw	F81
	FALSE	SLQGDKLE-KVPGEK	DSSO	Intra	MS2_MS3	MS3	4	0	4	107.74	107.74	852.428	2	1703.85	6043	21.7133	2.83119	61.04	AT_TGFBIp-AT_TGFBIp	SLQGDKLE	K6(DSSO)	6	AT_TGFBIp	573	KVPGEK	K1(DSSO)	1	AT_TGFBIp	67	6043;6046;6047;6048;6049	20200625_NSN_WT2_dimer.raw	F97
	FALSE	SLQGDKLE-KVPGEK	DSSO	Intra	MS2_MS3	MS3	4	0	4	81.38	81.38	852.426	2	1703.84	5260	21.5914	4.3078	61.04	AT_TGFBIp-AT_TGFBIp	SLQGDKLE	K6(DSSO)	6	AT_TGFBIp	573	KVPGEK	K1(DSSO)	1	AT_TGFBIp	67	5260;5263;5264;5265;5266	20200623_NSN_RW1_dimer.raw	F87
FALSE	DQLASKYLYHGQTLE | TLGGKK	208.02	DSSO	Intra	3	4	DQLAS[K]YLYHGQTLE	1xDSSO [K6]	AT_TGFBIp	424	TLGG[K]K	1xDSSO [K5]	AT_TGFBIp	438	AT_TGFBIp;RW_TGFBIp;WT_TGFBIp;RH_TGFBIp	AT_TGFBIp;RW_TGFBIp;WT_TGFBIp;RH_TGFBIp
	Checked	Sequence	Crosslinker	Crosslink Type	Crosslink Strategy	Identified By	# Proteins	# Identified MS2 Scans	# Identified MS3 Scans	XlinkX Score	Delta XlinkX Score	m/z [Da]	Charge	MH+ [Da]	First Scan	RT [min]	DeltaM [ppm]	Reporter Ion Score	Accessions	Sequence A	Modifications A	Crosslinker Position A	Protein Accession A	Leading Protein Position A	Sequence B	Modifications B	Crosslinker Position B	Protein Accession B	Leading Protein Position B	All Scans	Spectrum File	File ID
	FALSE	DQLASKYLYHGQTLE-TLGGKK	DSSO	Intra	MS2_MS3	MS3	4	0	4	208.02	208.02	842.757	3	2526.26	8224	29.4461	-0.87662	61.04	AT_TGFBIp-AT_TGFBIp	DQLASKYLYHGQTLE	K6(DSSO)	6	AT_TGFBIp	424	TLGGKK	K5(DSSO)	5	AT_TGFBIp	438	8224;8225;8226;8227;8228	20200612_NSN_AT3_monomer.raw	F76
	FALSE	DQLASKYLYHGQTLE-TLGGKK	DSSO	Intra	MS2_MS3	MS3	4	0	4	139.71	139.71	842.758	3	2526.26	9801	30.0133	-1.77778	61.04	AT_TGFBIp-AT_TGFBIp	DQLASKYLYHGQTLE	K6(DSSO)	6	AT_TGFBIp	424	TLGGKK	K5(DSSO)	5	AT_TGFBIp	438	9801;9803;9804;9805;9806	20200612_NSN_AT3_dimer.raw	F75
	FALSE	DQLASKYLYHGQTLE-TLGGKK	DSSO	Intra	MS2_MS3	MS3	4	0	3	127.83	127.83	842.754	3	2526.25	9629	29.8684	1.32803	61.04	AT_TGFBIp-AT_TGFBIp	DQLASKYLYHGQTLE	K6(DSSO)	6	AT_TGFBIp	424	TLGGKK	K5(DSSO)	5	AT_TGFBIp	438	9629;9632;9633;9634;9635	20200623_NSN_AT1_dimer.raw	F83
FALSE	KYFTNCK | KICGK	206.65	DSSO	Intra	26	4	[K]YFTNCK	1xCarbamidomethyl [C6]; 1xDSSO [K1]	AT_TGFBIp	37	[K]ICGK	1xCarbamidomethyl [C3]; 1xDSSO [K1]	AT_TGFBIp	49	AT_TGFBIp;RW_TGFBIp;WT_TGFBIp;RH_TGFBIp	AT_TGFBIp;RW_TGFBIp;WT_TGFBIp;RH_TGFBIp
	Checked	Sequence	Crosslinker	Crosslink Type	Crosslink Strategy	Identified By	# Proteins	# Identified MS2 Scans	# Identified MS3 Scans	XlinkX Score	Delta XlinkX Score	m/z [Da]	Charge	MH+ [Da]	First Scan	RT [min]	DeltaM [ppm]	Reporter Ion Score	Accessions	Sequence A	Modifications A	Crosslinker Position A	Protein Accession A	Leading Protein Position A	Sequence B	Modifications B	Crosslinker Position B	Protein Accession B	Leading Protein Position B	All Scans	Spectrum File	File ID
	FALSE	KYFTNCK-KICGK	DSSO	Intra	MS2_MS3	MS3	4	0	4	206.65	206.65	574.938	3	1722.8	4215	17.4478	2.11204	61.04	AT_TGFBIp-AT_TGFBIp	KYFTNCK	K1(DSSO);C6(Carbamidomethyl)	1	AT_TGFBIp	37	KICGK	K1(DSSO);C3(Carbamidomethyl)	1	AT_TGFBIp	49	4215;4218;4219;4220;4221	20200623_NSN_WT1_dimer.raw	F89
	FALSE	KYFTNCK-KICGK	DSSO	Intra	MS2_MS3	MS3	4	0	4	206.65	206.65	861.905	2	1722.8	3567	16.5234	-1.2706	61.04	AT_TGFBIp-AT_TGFBIp	KYFTNCK	K1(DSSO);C6(Carbamidomethyl)	1	AT_TGFBIp	37	KICGK	K1(DSSO);C3(Carbamidomethyl)	1	AT_TGFBIp	49	3567;3570;3571;3572;3573	20200612_NSN_RH3_monomer.raw	F78
	FALSE	KYFTNCK-KICGK	DSSO	Intra	MS2_MS3	MS3	4	1	4	206.65	206.65	574.937	3	1722.8	4278	17.2371	1.86923	49.07	AT_TGFBIp-AT_TGFBIp	KYFTNCK	K1(DSSO);C6(Carbamidomethyl)	1	AT_TGFBIp	37	KICGK	K1(DSSO);C3(Carbamidomethyl)	1	AT_TGFBIp	49	4278;4280;4281;4282;4283	20200623_NSN_AT1_monomer.raw	F84
	FALSE	KYFTNCK-KICGK	DSSO	Intra	MS2_MS3	MS3	4	0	4	206.65	206.65	574.938	3	1722.8	4613	17.5104	-0.00671	49.07	AT_TGFBIp-AT_TGFBIp	KYFTNCK	K1(DSSO);C6(Carbamidomethyl)	1	AT_TGFBIp	37	KICGK	K1(DSSO);C3(Carbamidomethyl)	1	AT_TGFBIp	49	4613;4615;4616;4617;4618	20200623_NSN_RH1_dimer.raw	F85
	FALSE	KYFTNCK-KICGK	DSSO	Intra	MS2_MS3	MS3	4	1	4	206.51	206.51	574.939	3	1722.8	3985	16.4745	-0.60127	45.23	AT_TGFBIp-AT_TGFBIp	KYFTNCK	K1(DSSO);C6(Carbamidomethyl)	1	AT_TGFBIp	37	KICGK	K1(DSSO);C3(Carbamidomethyl)	1	AT_TGFBIp	49	3985;3988;3989;3990;3991	20200612_NSN_AT3_monomer.raw	F76
	FALSE	KYFTNCK-KICGK	DSSO	Intra	MS2_MS3	MS3	4	1	4	206.51	206.51	574.937	3	1722.8	3619	17.1907	2.38947	49.07	AT_TGFBIp-AT_TGFBIp	KYFTNCK	K1(DSSO);C6(Carbamidomethyl)	1	AT_TGFBIp	37	KICGK	K1(DSSO);C3(Carbamidomethyl)	1	AT_TGFBIp	49	3619;3622;3623;3624;3625	20200623_NSN_RW1_monomer.raw	F88
	FALSE	KYFTNCK-KICGK	DSSO	Intra	MS2_MS3	MS3	4	1	4	196.86	196.86	574.94	3	1722.8	3860	16.7848	-2.25392	45.23	AT_TGFBIp-AT_TGFBIp	KYFTNCK	K1(DSSO);C6(Carbamidomethyl)	1	AT_TGFBIp	37	KICGK	K1(DSSO);C3(Carbamidomethyl)	1	AT_TGFBIp	49	3860;3863;3864;3865;3866	20200612_NSN_WT3_monomer.raw	F82
	FALSE	KYFTNCK-KICGK	DSSO	Intra	MS2_MS3	MS3	4	0	4	189.62	189.62	574.939	3	1722.8	3555	16.5029	-0.98889	45.23	AT_TGFBIp-AT_TGFBIp	KYFTNCK	K1(DSSO);C6(Carbamidomethyl)	1	AT_TGFBIp	37	KICGK	K1(DSSO);C3(Carbamidomethyl)	1	AT_TGFBIp	49	3555;3557;3558;3559;3560	20200612_NSN_RH3_monomer.raw	F78
	FALSE	KYFTNCK-KICGK	DSSO	Intra	MS2_MS3	MS3	4	0	4	189.62	189.62	574.937	3	1722.8	4503	17.4414	-0.3355	49.07	AT_TGFBIp-AT_TGFBIp	KYFTNCK	K1(DSSO);C6(Carbamidomethyl)	1	AT_TGFBIp	37	KICGK	K1(DSSO);C3(Carbamidomethyl)	1	AT_TGFBIp	49	4503;4505;4506;4507;4508	20200623_NSN_AT1_dimer.raw	F83
	FALSE	KYFTNCK-KICGK	DSSO	Intra	MS2_MS3	MS3	4	0	4	189.31	189.31	574.937	3	1722.8	4378	17.6101	3.22492	49.07	AT_TGFBIp-AT_TGFBIp	KYFTNCK	K1(DSSO);C6(Carbamidomethyl)	1	AT_TGFBIp	37	KICGK	K1(DSSO);C3(Carbamidomethyl)	1	AT_TGFBIp	49	4378;4380;4381;4382;4383	20200625_NSN_AT2_dimer.raw	F91
	FALSE	KYFTNCK-KICGK	DSSO	Intra	MS2_MS3	MS3	4	0	4	187.93	187.93	574.938	3	1722.8	4125	16.9632	0.23611	45.23	AT_TGFBIp-AT_TGFBIp	KYFTNCK	K1(DSSO);C6(Carbamidomethyl)	1	AT_TGFBIp	37	KICGK	K1(DSSO);C3(Carbamidomethyl)	1	AT_TGFBIp	49	4125;4127;4128;4129;4130	20200612_NSN_RH3_dimer.raw	F77
	FALSE	KYFTNCK-KICGK	DSSO	Intra	MS2_MS3	MS3	4	0	4	186.67	186.67	861.903	2	1722.8	4117	17.1285	0.74665	61.04	AT_TGFBIp-AT_TGFBIp	KYFTNCK	K1(DSSO);C6(Carbamidomethyl)	1	AT_TGFBIp	37	KICGK	K1(DSSO);C3(Carbamidomethyl)	1	AT_TGFBIp	49	4117;4120;4121;4122;4123	20200623_NSN_WT1_monomer.raw	F90
	FALSE	KYFTNCK-KICGK	DSSO	Intra	MS2_MS3	MS3	4	0	4	182.95	182.95	574.937	3	1722.8	4125	17.3567	0.94583	45.23	AT_TGFBIp-AT_TGFBIp	KYFTNCK	K1(DSSO);C6(Carbamidomethyl)	1	AT_TGFBIp	37	KICGK	K1(DSSO);C3(Carbamidomethyl)	1	AT_TGFBIp	49	4125;4128;4129;4130;4131	20200625_NSN_WT2_monomer.raw	F98
	FALSE	KYFTNCK-KICGK	DSSO	Intra	MS2_MS3	MS3	4	0	4	179.73	179.73	574.938	3	1722.8	4119	17.3241	1.78465	61.04	AT_TGFBIp-AT_TGFBIp	KYFTNCK	K1(DSSO);C6(Carbamidomethyl)	1	AT_TGFBIp	37	KICGK	K1(DSSO);C3(Carbamidomethyl)	1	AT_TGFBIp	49	4119;4122;4123;4124;4125	20200625_NSN_RH2_monomer.raw	F94
	FALSE	KYFTNCK-KICGK	DSSO	Intra	MS2_MS3	MS3	4	1	4	177.71	177.71	574.939	3	1722.8	3609	16.4077	-1.6174	45.23	AT_TGFBIp-AT_TGFBIp	KYFTNCK	K1(DSSO);C6(Carbamidomethyl)	1	AT_TGFBIp	37	KICGK	K1(DSSO);C3(Carbamidomethyl)	1	AT_TGFBIp	49	3609;3612;3613;3614;3615	20200612_NSN_RW3_monomer.raw	F80
	FALSE	KYFTNCK-KICGK	DSSO	Intra	MS2_MS3	MS3	4	1	4	173.59	173.59	574.938	3	1722.8	4164	17.1081	1.29568	45.23	AT_TGFBIp-AT_TGFBIp	KYFTNCK	K1(DSSO);C6(Carbamidomethyl)	1	AT_TGFBIp	37	KICGK	K1(DSSO);C3(Carbamidomethyl)	1	AT_TGFBIp	49	4164;4167;4168;4169;4170	20200623_NSN_RH1_monomer.raw	F86
	FALSE	KYFTNCK-KICGK	DSSO	Intra	MS2_MS3	MS3	4	0	3	173.59	173.59	574.937	3	1722.8	4369	17.619	3.00581	42.1	AT_TGFBIp-AT_TGFBIp	KYFTNCK	K1(DSSO);C6(Carbamidomethyl)	1	AT_TGFBIp	37	KICGK	K1(DSSO);C3(Carbamidomethyl)	1	AT_TGFBIp	49	4369;4372;4373;4374;4375	20200625_NSN_RW2_dimer.raw	F95
	FALSE	KYFTNCK-KICGK	DSSO	Intra	MS2_MS3	MS3	4	0	4	170.73	170.73	574.939	3	1722.8	4290	17.0358	-1.7745	61.04	AT_TGFBIp-AT_TGFBIp	KYFTNCK	K1(DSSO);C6(Carbamidomethyl)	1	AT_TGFBIp	37	KICGK	K1(DSSO);C3(Carbamidomethyl)	1	AT_TGFBIp	49	4290;4292;4293;4294;4295	20200612_NSN_AT3_dimer.raw	F75
	FALSE	KYFTNCK-KICGK	DSSO	Intra	MS2_MS3	MS3	4	0	4	170.73	170.73	574.938	3	1722.8	4099	17.1048	0.72239	45.23	AT_TGFBIp-AT_TGFBIp	KYFTNCK	K1(DSSO);C6(Carbamidomethyl)	1	AT_TGFBIp	37	KICGK	K1(DSSO);C3(Carbamidomethyl)	1	AT_TGFBIp	49	4099;4102;4103;4104;4105	20200623_NSN_WT1_monomer.raw	F90
	FALSE	KYFTNCK-KICGK	DSSO	Intra	MS2_MS3	MS3	4	0	4	162.31	162.31	574.938	3	1722.8	4299	17.659	2.30681	61.04	AT_TGFBIp-AT_TGFBIp	KYFTNCK	K1(DSSO);C6(Carbamidomethyl)	1	AT_TGFBIp	37	KICGK	K1(DSSO);C3(Carbamidomethyl)	1	AT_TGFBIp	49	4299;4302;4303;4304;4305	20200625_NSN_WT2_dimer.raw	F97
	FALSE	KYFTNCK-KICGK	DSSO	Intra	MS2_MS3	MS3	4	0	4	157.9	157.9	861.906	2	1722.8	3877	16.8119	-0.01551	61.04	AT_TGFBIp-AT_TGFBIp	KYFTNCK	K1(DSSO);C6(Carbamidomethyl)	1	AT_TGFBIp	37	KICGK	K1(DSSO);C3(Carbamidomethyl)	1	AT_TGFBIp	49	3877;3880;3881;3882;3883	20200612_NSN_WT3_monomer.raw	F82
	FALSE	KYFTNCK-KICGK	DSSO	Intra	MS2_MS3	MS3	4	0	4	154.35	154.35	574.937	3	1722.8	4411	17.6722	2.34048	61.04	AT_TGFBIp-AT_TGFBIp	KYFTNCK	K1(DSSO);C6(Carbamidomethyl)	1	AT_TGFBIp	37	KICGK	K1(DSSO);C3(Carbamidomethyl)	1	AT_TGFBIp	49	4411;4413;4414;4415;4416	20200625_NSN_RH2_dimer.raw	F93
	FALSE	KYFTNCK-KICGK	DSSO	Intra	MS2_MS3	MS3	4	0	4	143.85	143.85	574.936	3	1722.79	3788	17.6108	2.7207	45.23	AT_TGFBIp-AT_TGFBIp	KYFTNCK	K1(DSSO);C6(Carbamidomethyl)	1	AT_TGFBIp	37	KICGK	K1(DSSO);C3(Carbamidomethyl)	1	AT_TGFBIp	49	3788;3791;3792;3793;3794	20200623_NSN_RW1_dimer.raw	F87
	FALSE	KYFTNCK-KICGK	DSSO	Intra	MS2_MS3	MS3	4	0	4	77.92	77.92	861.903	2	1722.8	4173	17.1222	2.50846	61.04	AT_TGFBIp-AT_TGFBIp	KYFTNCK	K1(DSSO);C6(Carbamidomethyl)	1	AT_TGFBIp	37	KICGK	K1(DSSO);C3(Carbamidomethyl)	1	AT_TGFBIp	49	4173;4178;4179;4180;4181	20200623_NSN_RH1_monomer.raw	F86
	FALSE	KYFTNCK-KICGK	DSSO	Intra	MS2_MS3	MS2	4	1	2	55.6	55.6	431.457	4	1722.8	3861	16.7871	-2.04035	37.17	AT_TGFBIp-AT_TGFBIp	KYFTNCK	K1(DSSO);C6(Carbamidomethyl)	1	AT_TGFBIp	37	KICGK	K1(DSSO);C3(Carbamidomethyl)	1	AT_TGFBIp	49	3861;3867;3868;3869;3870	20200612_NSN_WT3_monomer.raw	F82
	FALSE	KYFTNCK-KICGK	DSSO	Intra	MS2_MS3	MS2	4	1	2	45.16	45.16	431.456	4	1722.8	3987	16.4806	-0.7642	45.23	AT_TGFBIp-AT_TGFBIp	KYFTNCK	K1(DSSO);C6(Carbamidomethyl)	1	AT_TGFBIp	37	KICGK	K1(DSSO);C3(Carbamidomethyl)	1	AT_TGFBIp	49	3987;3992;3993;3994;3995	20200612_NSN_AT3_monomer.raw	F76
FALSE	NHIIKDQLASK | LLGDAKE	205.97	DSSO	Intra	1	4	NHII[K]DQLASK	1xDSSO [K5]	AT_TGFBIp	418	LLGDA[K]E	1xDSSO [K6]	AT_TGFBIp	540	AT_TGFBIp;RW_TGFBIp;WT_TGFBIp;RH_TGFBIp	AT_TGFBIp;RW_TGFBIp;WT_TGFBIp;RH_TGFBIp
	Checked	Sequence	Crosslinker	Crosslink Type	Crosslink Strategy	Identified By	# Proteins	# Identified MS2 Scans	# Identified MS3 Scans	XlinkX Score	Delta XlinkX Score	m/z [Da]	Charge	MH+ [Da]	First Scan	RT [min]	DeltaM [ppm]	Reporter Ion Score	Accessions	Sequence A	Modifications A	Crosslinker Position A	Protein Accession A	Leading Protein Position A	Sequence B	Modifications B	Crosslinker Position B	Protein Accession B	Leading Protein Position B	All Scans	Spectrum File	File ID
	FALSE	NHIIKDQLASK-LLGDAKE	DSSO	Intra	MS2_MS3	MS3	4	0	4	205.97	205.97	723.71	3	2169.11	7840	25.7852	2.2317	61.04	AT_TGFBIp-AT_TGFBIp	NHIIKDQLASK	K5(DSSO)	5	AT_TGFBIp	418	LLGDAKE	K6(DSSO)	6	AT_TGFBIp	540	7840;7841;7842;7843;7844	20200625_NSN_AT2_dimer.raw	F91
FALSE	NSCIAAHDKR | TLGGKK	204.41	DSSO	Intra	6	4	NSCIAAHD[K]R	1xCarbamidomethyl [C3]; 1xDSSO [K9]	AT_TGFBIp	461	TLGG[K]K	1xDSSO [K5]	AT_TGFBIp	438	AT_TGFBIp;RW_TGFBIp;WT_TGFBIp;RH_TGFBIp	AT_TGFBIp;RW_TGFBIp;WT_TGFBIp;RH_TGFBIp
	Checked	Sequence	Crosslinker	Crosslink Type	Crosslink Strategy	Identified By	# Proteins	# Identified MS2 Scans	# Identified MS3 Scans	XlinkX Score	Delta XlinkX Score	m/z [Da]	Charge	MH+ [Da]	First Scan	RT [min]	DeltaM [ppm]	Reporter Ion Score	Accessions	Sequence A	Modifications A	Crosslinker Position A	Protein Accession A	Leading Protein Position A	Sequence B	Modifications B	Crosslinker Position B	Protein Accession B	Leading Protein Position B	All Scans	Spectrum File	File ID
	FALSE	NSCIAAHDKR-TLGGKK	DSSO	Intra	MS2_MS3	MS3	4	0	4	204.41	204.41	644.653	3	1931.94	2724	13.4085	-0.94105	54.03	AT_TGFBIp-AT_TGFBIp	NSCIAAHDKR	C3(Carbamidomethyl);K9(DSSO)	9	AT_TGFBIp	461	TLGGKK	K5(DSSO)	5	AT_TGFBIp	438	2724;2727;2728;2729;2730	20200612_NSN_RW3_monomer.raw	F80
	FALSE	NSCIAAHDKR-TLGGKK	DSSO	Intra	MS2_MS3	MS3	4	0	4	188.87	188.87	644.654	3	1931.95	2661	13.5862	-0.52552	61.04	AT_TGFBIp-AT_TGFBIp	NSCIAAHDKR	C3(Carbamidomethyl);K9(DSSO)	9	AT_TGFBIp	461	TLGGKK	K5(DSSO)	5	AT_TGFBIp	438	2661;2662;2663;2664;2665	20200612_NSN_RH3_monomer.raw	F78
	FALSE	NSCIAAHDKR-TLGGKK	DSSO	Intra	MS2_MS3	MS3	4	0	4	155.01	155.01	644.651	3	1931.94	3330	14.4188	1.59619	61.04	AT_TGFBIp-AT_TGFBIp	NSCIAAHDKR	C3(Carbamidomethyl);K9(DSSO)	9	AT_TGFBIp	461	TLGGKK	K5(DSSO)	5	AT_TGFBIp	438	3330;3331;3332;3333;3334	20200623_NSN_AT1_dimer.raw	F83
	FALSE	NSCIAAHDKR-TLGGKK	DSSO	Intra	MS2_MS3	MS3	4	0	4	117.21	117.21	644.651	3	1931.94	3146	14.4591	2.20558	61.04	AT_TGFBIp-AT_TGFBIp	NSCIAAHDKR	C3(Carbamidomethyl);K9(DSSO)	9	AT_TGFBIp	461	TLGGKK	K5(DSSO)	5	AT_TGFBIp	438	3146;3150;3151;3152;3153	20200625_NSN_WT2_monomer.raw	F98
	FALSE	NSCIAAHDKR-TLGGKK	DSSO	Intra	MS2_MS3	MS3	4	0	3	107.79	107.79	644.652	3	1931.94	3151	13.7017	0.22788	49.07	AT_TGFBIp-AT_TGFBIp	NSCIAAHDKR	C3(Carbamidomethyl);K9(DSSO)	9	AT_TGFBIp	461	TLGGKK	K5(DSSO)	5	AT_TGFBIp	438	3151;3154;3155;3156;3157	20200612_NSN_AT3_monomer.raw	F76
	FALSE	NSCIAAHDKR-TLGGKK	DSSO	Intra	MS2_MS3	MS2	4	1	4	51.46	51.46	483.739	4	1931.93	2829	14.3465	4.58563	45.23	AT_TGFBIp-AT_TGFBIp	NSCIAAHDKR	C3(Carbamidomethyl);K9(DSSO)	9	AT_TGFBIp	461	TLGGKK	K5(DSSO)	5	AT_TGFBIp	438	2829;2831;2832;2833;2834	20200623_NSN_RW1_monomer.raw	F88
FALSE	CCPGYEKVPGEK | KICGK	203.02	DSSO	Intra	50	4	CCPGYE[K]VPGEK	1xDSSO [K7]; 2xCarbamidomethyl [C1; C2]	AT_TGFBIp	67	[K]ICGK	1xCarbamidomethyl [C3]; 1xDSSO [K1]	AT_TGFBIp	49	AT_TGFBIp;RW_TGFBIp;WT_TGFBIp;RH_TGFBIp	AT_TGFBIp;RW_TGFBIp;WT_TGFBIp;RH_TGFBIp
	Checked	Sequence	Crosslinker	Crosslink Type	Crosslink Strategy	Identified By	# Proteins	# Identified MS2 Scans	# Identified MS3 Scans	XlinkX Score	Delta XlinkX Score	m/z [Da]	Charge	MH+ [Da]	First Scan	RT [min]	DeltaM [ppm]	Reporter Ion Score	Accessions	Sequence A	Modifications A	Crosslinker Position A	Protein Accession A	Leading Protein Position A	Sequence B	Modifications B	Crosslinker Position B	Protein Accession B	Leading Protein Position B	All Scans	Spectrum File	File ID
	FALSE	CCPGYEKVPGEK-KICGK	DSSO	Intra	MS2_MS3	MS3	4	0	4	203.02	203.02	729.328	3	2185.97	4954	19.2169	1.95363	61.04	AT_TGFBIp-AT_TGFBIp	CCPGYEKVPGEK	C1(Carbamidomethyl);C2(Carbamidomethyl);K7(DSSO)	7	AT_TGFBIp	67	KICGK	K1(DSSO);C3(Carbamidomethyl)	1	AT_TGFBIp	49	4954;4957;4958;4959;4960	20200625_NSN_WT2_dimer.raw	F97
	FALSE	CCPGYEKVPGEK-KICGK	DSSO	Intra	MS2_MS3	MS3	4	0	4	190.57	190.57	729.327	3	2185.97	4736	18.7327	2.77413	61.04	AT_TGFBIp-AT_TGFBIp	CCPGYEKVPGEK	C1(Carbamidomethyl);C2(Carbamidomethyl);K7(DSSO)	7	AT_TGFBIp	67	KICGK	K1(DSSO);C3(Carbamidomethyl)	1	AT_TGFBIp	49	4736;4737;4738;4739;4740	20200623_NSN_RH1_monomer.raw	F86
	FALSE	CCPGYEKVPGEK-KICGK	DSSO	Intra	MS2_MS3	MS3	4	1	4	184.9	184.9	547.247	4	2185.97	4707	18.8875	2.23966	49.07	AT_TGFBIp-AT_TGFBIp	CCPGYEKVPGEK	C1(Carbamidomethyl);C2(Carbamidomethyl);K7(DSSO)	7	AT_TGFBIp	67	KICGK	K1(DSSO);C3(Carbamidomethyl)	1	AT_TGFBIp	49	4707;4711;4712;4713;4714	20200625_NSN_RH2_monomer.raw	F94
	FALSE	CCPGYEKVPGEK-KICGK	DSSO	Intra	MS2_MS3	MS3	4	1	4	183.07	183.07	547.249	4	2185.97	4778	18.9766	0.36434	49.07	AT_TGFBIp-AT_TGFBIp	CCPGYEKVPGEK	C1(Carbamidomethyl);C2(Carbamidomethyl);K7(DSSO)	7	AT_TGFBIp	67	KICGK	K1(DSSO);C3(Carbamidomethyl)	1	AT_TGFBIp	49	4778;4783;4784;4785;4786	20200625_NSN_WT2_monomer.raw	F98
	FALSE	CCPGYEKVPGEK-KICGK	DSSO	Intra	MS2_MS3	MS3	4	1	4	171.63	171.63	547.25	4	2185.98	4525	18.5678	-2.54601	49.07	AT_TGFBIp-AT_TGFBIp	CCPGYEKVPGEK	C1(Carbamidomethyl);C2(Carbamidomethyl);K7(DSSO)	7	AT_TGFBIp	67	KICGK	K1(DSSO);C3(Carbamidomethyl)	1	AT_TGFBIp	49	4525;4527;4528;4529;4530	20200612_NSN_WT3_monomer.raw	F82
	FALSE	CCPGYEKVPGEK-KICGK	DSSO	Intra	MS2_MS3	MS3	4	1	4	166.69	166.69	547.25	4	2185.98	4947	18.8904	-0.43974	49.07	AT_TGFBIp-AT_TGFBIp	CCPGYEKVPGEK	C1(Carbamidomethyl);C2(Carbamidomethyl);K7(DSSO)	7	AT_TGFBIp	67	KICGK	K1(DSSO);C3(Carbamidomethyl)	1	AT_TGFBIp	49	4947;4949;4950;4951;4952	20200612_NSN_RH3_dimer.raw	F77
	FALSE	CCPGYEKVPGEK-KICGK	DSSO	Intra	MS2_MS3	MS3	4	1	4	160.98	160.98	547.248	4	2185.97	5238	19.0691	0.85655	49.07	AT_TGFBIp-AT_TGFBIp	CCPGYEKVPGEK	C1(Carbamidomethyl);C2(Carbamidomethyl);K7(DSSO)	7	AT_TGFBIp	67	KICGK	K1(DSSO);C3(Carbamidomethyl)	1	AT_TGFBIp	49	5238;5240;5241;5242;5243	20200623_NSN_RH1_dimer.raw	F85
	FALSE	CCPGYEKVPGEK-KICGK	DSSO	Intra	MS2_MS3	MS3	4	1	4	160.98	160.98	547.247	4	2185.97	4714	18.6951	2.07193	49.07	AT_TGFBIp-AT_TGFBIp	CCPGYEKVPGEK	C1(Carbamidomethyl);C2(Carbamidomethyl);K7(DSSO)	7	AT_TGFBIp	67	KICGK	K1(DSSO);C3(Carbamidomethyl)	1	AT_TGFBIp	49	4714;4717;4718;4719;4720	20200623_NSN_RH1_monomer.raw	F86
	FALSE	CCPGYEKVPGEK-KICGK	DSSO	Intra	MS2_MS3	MS3	4	1	4	159.09	159.09	547.248	4	2185.97	4943	19.1995	2.1006	49.07	AT_TGFBIp-AT_TGFBIp	CCPGYEKVPGEK	C1(Carbamidomethyl);C2(Carbamidomethyl);K7(DSSO)	7	AT_TGFBIp	67	KICGK	K1(DSSO);C3(Carbamidomethyl)	1	AT_TGFBIp	49	4943;4946;4947;4948;4949	20200625_NSN_WT2_dimer.raw	F97
	FALSE	CCPGYEKVPGEK-KICGK	DSSO	Intra	MS2_MS3	MS3	4	1	3	152.7	152.7	547.249	4	2185.98	4902	18.9368	0.0177	45.23	AT_TGFBIp-AT_TGFBIp	CCPGYEKVPGEK	C1(Carbamidomethyl);C2(Carbamidomethyl);K7(DSSO)	7	AT_TGFBIp	67	KICGK	K1(DSSO);C3(Carbamidomethyl)	1	AT_TGFBIp	49	4902;4904;4905;4906;4907	20200612_NSN_WT3_dimer.raw	F81
	FALSE	CCPGYEKVPGEK-KICGK	DSSO	Intra	MS2_MS3	MS3	4	0	4	151.07	151.07	729.328	3	2185.97	5207	19.0107	0.65337	61.04	AT_TGFBIp-AT_TGFBIp	CCPGYEKVPGEK	C1(Carbamidomethyl);C2(Carbamidomethyl);K7(DSSO)	7	AT_TGFBIp	67	KICGK	K1(DSSO);C3(Carbamidomethyl)	1	AT_TGFBIp	49	5207;5211;5212;5213;5214	20200623_NSN_AT1_dimer.raw	F83
	FALSE	CCPGYEKVPGEK-KICGK	DSSO	Intra	MS2_MS3	MS3	4	1	4	151.07	151.07	547.249	4	2185.97	5087	19.2404	2.40149	49.07	AT_TGFBIp-AT_TGFBIp	CCPGYEKVPGEK	C1(Carbamidomethyl);C2(Carbamidomethyl);K7(DSSO)	7	AT_TGFBIp	67	KICGK	K1(DSSO);C3(Carbamidomethyl)	1	AT_TGFBIp	49	5087;5090;5091;5092;5093	20200625_NSN_RH2_dimer.raw	F93
	FALSE	CCPGYEKVPGEK-KICGK	DSSO	Intra	MS2_MS3	MS3	4	1	4	147.62	147.62	547.25	4	2185.98	4351	18.752	-1.58517	49.07	AT_TGFBIp-AT_TGFBIp	CCPGYEKVPGEK	C1(Carbamidomethyl);C2(Carbamidomethyl);K7(DSSO)	7	AT_TGFBIp	67	KICGK	K1(DSSO);C3(Carbamidomethyl)	1	AT_TGFBIp	49	4351;4353;4354;4355;4356	20200612_NSN_RW3_monomer.raw	F80
	FALSE	KVPGEK-KICGK	DSSO	Intra	MS2_MS3	MS3	4	0	4	140.25	140.25	473.916	3	1419.73	2482	12.2368	-1.38777	49.07	AT_TGFBIp-AT_TGFBIp	KVPGEK	K1(DSSO)	1	AT_TGFBIp	67	KICGK	K1(DSSO);C3(Carbamidomethyl)	1	AT_TGFBIp	49	2482;2485;2486;2487;2488	20200612_NSN_AT3_monomer.raw	F76
	FALSE	KVPGEK-KICGK	DSSO	Intra	MS2_MS3	MS3	4	0	4	133.95	133.95	473.914	3	1419.73	2554	12.521	2.69841	49.07	AT_TGFBIp-AT_TGFBIp	KVPGEK	K1(DSSO)	1	AT_TGFBIp	67	KICGK	K1(DSSO);C3(Carbamidomethyl)	1	AT_TGFBIp	49	2554;2556;2557;2558;2559	20200625_NSN_RW2_monomer.raw	F96
	FALSE	KVPGEK-KICGK	DSSO	Intra	MS2_MS3	MS3	4	1	4	127.66	127.66	473.915	3	1419.73	2442	12.4595	1.63716	49.07	AT_TGFBIp-AT_TGFBIp	KVPGEK	K1(DSSO)	1	AT_TGFBIp	67	KICGK	K1(DSSO);C3(Carbamidomethyl)	1	AT_TGFBIp	49	2442;2445;2446;2447;2448	20200625_NSN_WT2_dimer.raw	F97
	FALSE	KVPGEK-KICGK	DSSO	Intra	MS2_MS3	MS3	4	0	4	126.16	126.16	473.916	3	1419.73	2397	12.6389	0.34215	49.07	AT_TGFBIp-AT_TGFBIp	KVPGEK	K1(DSSO)	1	AT_TGFBIp	67	KICGK	K1(DSSO);C3(Carbamidomethyl)	1	AT_TGFBIp	49	2397;2400;2401;2402;2403	20200625_NSN_WT2_monomer.raw	F98
	FALSE	CCPGYEKVPGEK-KICGK	DSSO	Intra	MS2_MS3	MS3	4	0	4	121.08	121.08	729.328	3	2185.97	5252	19.0921	0.90449	61.04	AT_TGFBIp-AT_TGFBIp	CCPGYEKVPGEK	C1(Carbamidomethyl);C2(Carbamidomethyl);K7(DSSO)	7	AT_TGFBIp	67	KICGK	K1(DSSO);C3(Carbamidomethyl)	1	AT_TGFBIp	49	5252;5255;5256;5257;5258	20200623_NSN_RH1_dimer.raw	F85
	FALSE	KVPGEK-KICGK	DSSO	Intra	MS2_MS3	MS3	4	0	4	120.86	120.86	473.916	3	1419.73	2474	12.5191	0.03292	49.07	AT_TGFBIp-AT_TGFBIp	KVPGEK	K1(DSSO)	1	AT_TGFBIp	67	KICGK	K1(DSSO);C3(Carbamidomethyl)	1	AT_TGFBIp	49	2474;2477;2478;2479;2480	20200623_NSN_RH1_monomer.raw	F86
	FALSE	KVPGEK-KICGK	DSSO	Intra	MS2_MS3	MS3	4	1	4	117.7	117.7	473.915	3	1419.73	2354	12.6012	2.04506	49.07	AT_TGFBIp-AT_TGFBIp	KVPGEK	K1(DSSO)	1	AT_TGFBIp	67	KICGK	K1(DSSO);C3(Carbamidomethyl)	1	AT_TGFBIp	49	2354;2357;2358;2359;2360	20200625_NSN_RH2_monomer.raw	F94
	FALSE	KVPGEK-KICGK	DSSO	Intra	MS2_MS3	MS3	4	0	4	116.09	116.09	473.915	3	1419.73	2455	12.5233	2.50775	49.07	AT_TGFBIp-AT_TGFBIp	KVPGEK	K1(DSSO)	1	AT_TGFBIp	67	KICGK	K1(DSSO);C3(Carbamidomethyl)	1	AT_TGFBIp	49	2455;2456;2457;2458;2459	20200625_NSN_RW2_dimer.raw	F95
	FALSE	CCPGYEKVPGEK-KICGK	DSSO	Intra	MS2_MS3	MS3	4	1	4	116.09	116.09	547.249	4	2185.98	5022	19.0335	-0.96651	45.23	AT_TGFBIp-AT_TGFBIp	CCPGYEKVPGEK	C1(Carbamidomethyl);C2(Carbamidomethyl);K7(DSSO)	7	AT_TGFBIp	67	KICGK	K1(DSSO);C3(Carbamidomethyl)	1	AT_TGFBIp	49	5022;5024;5025;5026;5027	20200612_NSN_RW3_dimer.raw	F79
	FALSE	CCPGYEKVPGEK-KICGK	DSSO	Intra	MS2_MS3	MS3	4	0	4	115.29	115.29	729.331	3	2185.98	4731	18.6934	-0.15592	61.04	AT_TGFBIp-AT_TGFBIp	CCPGYEKVPGEK	C1(Carbamidomethyl);C2(Carbamidomethyl);K7(DSSO)	7	AT_TGFBIp	67	KICGK	K1(DSSO);C3(Carbamidomethyl)	1	AT_TGFBIp	49	4731;4734;4735;4736;4737	20200612_NSN_AT3_monomer.raw	F76
	FALSE	KVPGEK-KICGK	DSSO	Intra	MS2_MS3	MS3	4	0	4	115.13	115.13	473.915	3	1419.73	2465	12.5722	2.79823	49.07	AT_TGFBIp-AT_TGFBIp	KVPGEK	K1(DSSO)	1	AT_TGFBIp	67	KICGK	K1(DSSO);C3(Carbamidomethyl)	1	AT_TGFBIp	49	2465;2468;2469;2470;2471	20200625_NSN_AT2_monomer.raw	F92
	FALSE	KVPGEK-KICGK	DSSO	Intra	MS2_MS3	MS3	4	1	4	113.08	113.08	473.917	3	1419.74	2260	12.1442	-0.96455	49.07	AT_TGFBIp-AT_TGFBIp	KVPGEK	K1(DSSO)	1	AT_TGFBIp	67	KICGK	K1(DSSO);C3(Carbamidomethyl)	1	AT_TGFBIp	49	2260;2263;2264;2265;2266	20200612_NSN_RW3_monomer.raw	F80
	FALSE	KVPGEK-KICGK	DSSO	Intra	MS2_MS3	MS3	4	0	4	113.08	113.08	473.916	3	1419.73	2386	12.1138	-1.17112	49.07	AT_TGFBIp-AT_TGFBIp	KVPGEK	K1(DSSO)	1	AT_TGFBIp	67	KICGK	K1(DSSO);C3(Carbamidomethyl)	1	AT_TGFBIp	49	2386;2387;2388;2389;2390	20200612_NSN_RW3_dimer.raw	F79
	FALSE	KVPGEK-KICGK	DSSO	Intra	MS2_MS3	MS3	4	0	4	113.08	113.08	473.916	3	1419.73	2368	12.3482	-0.23502	49.07	AT_TGFBIp-AT_TGFBIp	KVPGEK	K1(DSSO)	1	AT_TGFBIp	67	KICGK	K1(DSSO);C3(Carbamidomethyl)	1	AT_TGFBIp	49	2368;2369;2370;2371;2372	20200623_NSN_WT1_dimer.raw	F89
	FALSE	KVPGEK-KICGK	DSSO	Intra	MS2_MS3	MS3	4	0	4	113.08	113.08	710.37	2	1419.73	2468	12.508	1.02997	61.04	AT_TGFBIp-AT_TGFBIp	KVPGEK	K1(DSSO)	1	AT_TGFBIp	67	KICGK	K1(DSSO);C3(Carbamidomethyl)	1	AT_TGFBIp	49	2468;2469;2470;2471;2472	20200623_NSN_RH1_monomer.raw	F86
	FALSE	KVPGEK-KICGK	DSSO	Intra	MS2_MS3	MS3	4	0	4	113.07	113.07	473.916	3	1419.73	2470	12.5463	0.21358	49.07	AT_TGFBIp-AT_TGFBIp	KVPGEK	K1(DSSO)	1	AT_TGFBIp	67	KICGK	K1(DSSO);C3(Carbamidomethyl)	1	AT_TGFBIp	49	2470;2473;2474;2475;2476	20200623_NSN_WT1_monomer.raw	F90
	FALSE	CCPGYEKVPGEK-KICGK	DSSO	Intra	MS2_MS3	MS3	4	0	4	112.94	112.94	547.247	4	2185.97	5111	19.3335	3.36823	49.07	AT_TGFBIp-AT_TGFBIp	CCPGYEKVPGEK	C1(Carbamidomethyl);C2(Carbamidomethyl);K7(DSSO)	7	AT_TGFBIp	67	KICGK	K1(DSSO);C3(Carbamidomethyl)	1	AT_TGFBIp	49	5111;5112;5113;5114;5115	20200625_NSN_AT2_dimer.raw	F91
	FALSE	KVPGEK-KICGK	DSSO	Intra	MS2_MS3	MS3	4	0	4	111.81	111.81	710.37	2	1419.73	2398	12.6432	1.19751	61.04	AT_TGFBIp-AT_TGFBIp	KVPGEK	K1(DSSO)	1	AT_TGFBIp	67	KICGK	K1(DSSO);C3(Carbamidomethyl)	1	AT_TGFBIp	49	2398;2404;2405;2406;2407	20200625_NSN_WT2_monomer.raw	F98
	FALSE	CCPGYEKVPGEK-KICGK	DSSO	Intra	MS2_MS3	MS3	4	0	4	111.33	111.33	547.25	4	2185.98	4956	19.1863	1.30159	49.07	AT_TGFBIp-AT_TGFBIp	CCPGYEKVPGEK	C1(Carbamidomethyl);C2(Carbamidomethyl);K7(DSSO)	7	AT_TGFBIp	67	KICGK	K1(DSSO);C3(Carbamidomethyl)	1	AT_TGFBIp	49	4956;4959;4960;4961;4962	20200623_NSN_WT1_dimer.raw	F89
	FALSE	KVPGEK-KICGK	DSSO	Intra	MS2_MS3	MS3	4	0	4	107.74	107.74	473.916	3	1419.73	2378	12.094	-0.28138	49.07	AT_TGFBIp-AT_TGFBIp	KVPGEK	K1(DSSO)	1	AT_TGFBIp	67	KICGK	K1(DSSO);C3(Carbamidomethyl)	1	AT_TGFBIp	49	2378;2380;2381;2382;2383	20200612_NSN_RH3_dimer.raw	F77
	FALSE	KVPGEK-KICGK	DSSO	Intra	MS2_MS3	MS3	4	0	4	107.74	107.74	473.915	3	1419.73	2490	12.5836	2.13252	49.07	AT_TGFBIp-AT_TGFBIp	KVPGEK	K1(DSSO)	1	AT_TGFBIp	67	KICGK	K1(DSSO);C3(Carbamidomethyl)	1	AT_TGFBIp	49	2490;2493;2494;2495;2496	20200625_NSN_RH2_dimer.raw	F93
	FALSE	KVPGEK-KICGK	DSSO	Intra	MS2_MS3	MS3	4	0	4	104.94	104.94	473.915	3	1419.73	2442	12.5963	2.66256	49.07	AT_TGFBIp-AT_TGFBIp	KVPGEK	K1(DSSO)	1	AT_TGFBIp	67	KICGK	K1(DSSO);C3(Carbamidomethyl)	1	AT_TGFBIp	49	2442;2443;2444;2445;2446	20200625_NSN_AT2_dimer.raw	F91
	FALSE	KVPGEK-KICGK	DSSO	Intra	MS2_MS3	MS3	4	0	4	104.94	104.94	473.915	3	1419.73	2489	12.3289	1.5908	49.07	AT_TGFBIp-AT_TGFBIp	KVPGEK	K1(DSSO)	1	AT_TGFBIp	67	KICGK	K1(DSSO);C3(Carbamidomethyl)	1	AT_TGFBIp	49	2489;2490;2491;2492;2493	20200623_NSN_AT1_dimer.raw	F83
	FALSE	CCPGYEKVPGEK-KICGK	DSSO	Intra	MS2_MS3	MS3	4	0	3	102.4	102.4	729.331	3	2185.98	4996	18.9926	-0.49631	61.04	AT_TGFBIp-AT_TGFBIp	CCPGYEKVPGEK	C1(Carbamidomethyl);C2(Carbamidomethyl);K7(DSSO)	7	AT_TGFBIp	67	KICGK	K1(DSSO);C3(Carbamidomethyl)	1	AT_TGFBIp	49	4996;4998;4999;5000;5001	20200612_NSN_RH3_dimer.raw	F77
	FALSE	KVPGEK-KICGK	DSSO	Intra	MS2_MS3	MS3	4	0	4	99.28	99.28	710.37	2	1419.73	2435	12.4843	1.2006	61.04	AT_TGFBIp-AT_TGFBIp	KVPGEK	K1(DSSO)	1	AT_TGFBIp	67	KICGK	K1(DSSO);C3(Carbamidomethyl)	1	AT_TGFBIp	49	2435;2437;2438;2439;2440	20200623_NSN_WT1_monomer.raw	F90
	FALSE	KVPGEK-KICGK	DSSO	Intra	MS2_MS3	MS3	4	0	4	98.51	98.51	473.916	3	1419.73	2622	12.4605	0.22543	49.07	AT_TGFBIp-AT_TGFBIp	KVPGEK	K1(DSSO)	1	AT_TGFBIp	67	KICGK	K1(DSSO);C3(Carbamidomethyl)	1	AT_TGFBIp	49	2622;2624;2625;2626;2627	20200623_NSN_RH1_dimer.raw	F85
	FALSE	CCPGYEKVPGEK-KICGK	DSSO	Intra	MS2_MS3	MS3	4	1	4	97.91	97.91	547.247	4	2185.97	4370	19.2441	3.65143	49.07	AT_TGFBIp-AT_TGFBIp	CCPGYEKVPGEK	C1(Carbamidomethyl);C2(Carbamidomethyl);K7(DSSO)	7	AT_TGFBIp	67	KICGK	K1(DSSO);C3(Carbamidomethyl)	1	AT_TGFBIp	49	4370;4371;4372;4373;4374	20200623_NSN_RW1_dimer.raw	F87
	FALSE	KVPGEK-KICGK	DSSO	Intra	MS2_MS3	MS3	4	0	4	97.64	97.64	473.916	3	1419.73	2225	11.9066	-0.01344	49.07	AT_TGFBIp-AT_TGFBIp	KVPGEK	K1(DSSO)	1	AT_TGFBIp	67	KICGK	K1(DSSO);C3(Carbamidomethyl)	1	AT_TGFBIp	49	2225;2227;2228;2229;2230	20200612_NSN_WT3_monomer.raw	F82
	FALSE	KVPGEK-KICGK	DSSO	Intra	MS2_MS3	MS3	4	1	4	96.09	96.09	473.914	3	1419.73	2243	12.5411	1.79318	54.03	AT_TGFBIp-AT_TGFBIp	KVPGEK	K1(DSSO)	1	AT_TGFBIp	67	KICGK	K1(DSSO);C3(Carbamidomethyl)	1	AT_TGFBIp	49	2243;2246;2247;2248;2249	20200623_NSN_RW1_monomer.raw	F88
	FALSE	KVPGEK-KICGK	DSSO	Intra	MS2_MS3	MS3	4	0	3	92.19	92.19	473.914	3	1419.73	2253	12.6473	2.75201	49.07	AT_TGFBIp-AT_TGFBIp	KVPGEK	K1(DSSO)	1	AT_TGFBIp	67	KICGK	K1(DSSO);C3(Carbamidomethyl)	1	AT_TGFBIp	49	2253;2256;2257;2258;2259	20200623_NSN_RW1_dimer.raw	F87
	FALSE	KVPGEK-KICGK	DSSO	Intra	MS2_MS3	MS3	4	1	4	91.26	91.26	473.914	3	1419.73	2464	12.5634	1.70726	49.07	AT_TGFBIp-AT_TGFBIp	KVPGEK	K1(DSSO)	1	AT_TGFBIp	67	KICGK	K1(DSSO);C3(Carbamidomethyl)	1	AT_TGFBIp	49	2464;2467;2468;2469;2470	20200623_NSN_AT1_monomer.raw	F84
	FALSE	KVPGEK-KICGK	DSSO	Intra	MS2_MS3	MS3	4	0	4	91.26	91.26	473.917	3	1419.74	2366	12.2475	-0.21165	45.23	AT_TGFBIp-AT_TGFBIp	KVPGEK	K1(DSSO)	1	AT_TGFBIp	67	KICGK	K1(DSSO);C3(Carbamidomethyl)	1	AT_TGFBIp	49	2366;2368;2369;2370;2371	20200612_NSN_WT3_dimer.raw	F81
	FALSE	KVPGEK-KICGK	DSSO	Intra	MS2_MS3	MS3	4	0	4	91.09	91.09	473.917	3	1419.74	2136	12.1502	-0.28138	49.07	AT_TGFBIp-AT_TGFBIp	KVPGEK	K1(DSSO)	1	AT_TGFBIp	67	KICGK	K1(DSSO);C3(Carbamidomethyl)	1	AT_TGFBIp	49	2136;2139;2140;2141;2142	20200612_NSN_RH3_monomer.raw	F78
	FALSE	CCPGYEKVPGEK-KICGK	DSSO	Intra	MS2_MS3	MS3	4	0	4	85.31	85.31	547.248	4	2185.97	5223	19.0374	1.25098	49.07	AT_TGFBIp-AT_TGFBIp	CCPGYEKVPGEK	C1(Carbamidomethyl);C2(Carbamidomethyl);K7(DSSO)	7	AT_TGFBIp	67	KICGK	K1(DSSO);C3(Carbamidomethyl)	1	AT_TGFBIp	49	5223;5225;5226;5227;5228	20200623_NSN_AT1_dimer.raw	F83
	FALSE	KVPGEK-KICGK	DSSO	Intra	MS2_MS3	MS3	4	0	3	74.74	74.74	710.369	2	1419.73	2391	12.6829	1.93833	61.04	AT_TGFBIp-AT_TGFBIp	KVPGEK	K1(DSSO)	1	AT_TGFBIp	67	KICGK	K1(DSSO);C3(Carbamidomethyl)	1	AT_TGFBIp	49	2391;2392;2393;2394;2395	20200625_NSN_RH2_monomer.raw	F94
	FALSE	KVPGEK-KICGK	DSSO	Intra	MS2_MS3	MS3	4	0	4	74.74	74.74	710.368	2	1419.73	2474	12.5782	3.08946	61.04	AT_TGFBIp-AT_TGFBIp	KVPGEK	K1(DSSO)	1	AT_TGFBIp	67	KICGK	K1(DSSO);C3(Carbamidomethyl)	1	AT_TGFBIp	49	2474;2476;2477;2478;2479	20200623_NSN_AT1_monomer.raw	F84
	FALSE	KVPGEK-KICGK	DSSO	Intra	MS2_MS3	MS3	4	0	4	73.04	73.04	473.915	3	1419.73	2589	12.5655	1.5908	49.07	AT_TGFBIp-AT_TGFBIp	KVPGEK	K1(DSSO)	1	AT_TGFBIp	67	KICGK	K1(DSSO);C3(Carbamidomethyl)	1	AT_TGFBIp	49	2589;2591;2592;2593;2594	20200623_NSN_AT1_dimer.raw	F83
FALSE	LKSLQGDKLE | LLGDAKE	202.13	DSSO	Intra	4	4	L[K]SLQGDKLE	1xDSSO [K2]	AT_TGFBIp	567	LLGDA[K]E	1xDSSO [K6]	AT_TGFBIp	540	AT_TGFBIp;RW_TGFBIp;WT_TGFBIp;RH_TGFBIp	AT_TGFBIp;RW_TGFBIp;WT_TGFBIp;RH_TGFBIp
	Checked	Sequence	Crosslinker	Crosslink Type	Crosslink Strategy	Identified By	# Proteins	# Identified MS2 Scans	# Identified MS3 Scans	XlinkX Score	Delta XlinkX Score	m/z [Da]	Charge	MH+ [Da]	First Scan	RT [min]	DeltaM [ppm]	Reporter Ion Score	Accessions	Sequence A	Modifications A	Crosslinker Position A	Protein Accession A	Leading Protein Position A	Sequence B	Modifications B	Crosslinker Position B	Protein Accession B	Leading Protein Position B	All Scans	Spectrum File	File ID
	FALSE	LKSLQGDKLE-LLGDAKE	DSSO	Intra	MS2_MS3	MS3	4	1	4	202.13	202.13	678.356	3	2033.05	9280	28.8062	-1.57598	54.03	AT_TGFBIp-AT_TGFBIp	LKSLQGDKLE	K2(DSSO)	2	AT_TGFBIp	567	LLGDAKE	K6(DSSO)	6	AT_TGFBIp	540	9280;9281;9282;9283;9284	20200612_NSN_AT3_dimer.raw	F75
	FALSE	LKSLQGDKLE-LLGDAKE	DSSO	Intra	MS2_MS3	MS3	4	1	4	195.27	195.27	678.355	3	2033.05	7815	28.3056	-0.78123	61.04	AT_TGFBIp-AT_TGFBIp	LKSLQGDKLE	K2(DSSO)	2	AT_TGFBIp	567	LLGDAKE	K6(DSSO)	6	AT_TGFBIp	540	7815;7816;7817;7818;7819	20200612_NSN_AT3_monomer.raw	F76
	FALSE	LKSLQGDK-LLGDAKE	DSSO	Intra	MS2_MS3	MS3	4	0	3	124.74	35.66	597.644	3	1790.92	7553	24.5779	1.83632	61.04	AT_TGFBIp-AT_TGFBIp	LKSLQGDK	K2(DSSO)	2	AT_TGFBIp	567	LLGDAKE	K6(DSSO)	6	AT_TGFBIp	540	7553;7554;7555;7556;7557	20200623_NSN_AT1_dimer.raw	F83
	FALSE	LKSLQGDK-LLGDAKE	DSSO	Intra	MS2_MS3	MS3	4	0	4	105.4	54.3	597.646	3	1790.92	7528	24.4836	-1.05783	61.04	AT_TGFBIp-AT_TGFBIp	LKSLQGDK	K2(DSSO)	2	AT_TGFBIp	567	LLGDAKE	K6(DSSO)	6	AT_TGFBIp	540	7528;7530;7531;7532;7533	20200612_NSN_AT3_dimer.raw	F75
FALSE	LKSLQGDKLE | TLGGKK	195.27	DSSO	Intra	5	4	L[K]SLQGDKLE	1xDSSO [K2]	AT_TGFBIp	567	TLGG[K]K	1xDSSO [K5]	AT_TGFBIp	438	AT_TGFBIp;RW_TGFBIp;WT_TGFBIp;RH_TGFBIp	AT_TGFBIp;RW_TGFBIp;WT_TGFBIp;RH_TGFBIp
	Checked	Sequence	Crosslinker	Crosslink Type	Crosslink Strategy	Identified By	# Proteins	# Identified MS2 Scans	# Identified MS3 Scans	XlinkX Score	Delta XlinkX Score	m/z [Da]	Charge	MH+ [Da]	First Scan	RT [min]	DeltaM [ppm]	Reporter Ion Score	Accessions	Sequence A	Modifications A	Crosslinker Position A	Protein Accession A	Leading Protein Position A	Sequence B	Modifications B	Crosslinker Position B	Protein Accession B	Leading Protein Position B	All Scans	Spectrum File	File ID
	FALSE	LKSLQGDKLE-TLGGKK	DSSO	Intra	MS2_MS3	MS3	4	0	4	195.27	195.27	631.01	3	1891.01	6714	22.7714	3.48296	50.07	AT_TGFBIp-AT_TGFBIp	LKSLQGDKLE	K2(DSSO)	2	AT_TGFBIp	567	TLGGKK	K5(DSSO)	5	AT_TGFBIp	438	6714;6717;6718;6719;6720	20200625_NSN_AT2_dimer.raw	F91
	FALSE	LKSLQGDK-TLGGKK	DSSO	Intra	MS2_MS3	MS3	4	0	4	166.2	70.89	550.304	3	1648.9	4219	17.057	-0.96077	61.04	AT_TGFBIp-AT_TGFBIp	LKSLQGDK	K2(DSSO)	2	AT_TGFBIp	567	TLGGKK	K5(DSSO)	5	AT_TGFBIp	438	4219;4222;4223;4224;4225	20200612_NSN_AT3_monomer.raw	F76
	FALSE	LKSLQGDK-TLGGKK	DSSO	Intra	MS2_MS3	MS3	4	0	4	126.82	23.63	550.301	3	1648.89	4471	17.7221	0.52984	49.07	AT_TGFBIp-AT_TGFBIp	LKSLQGDK	K2(DSSO)	2	AT_TGFBIp	567	TLGGKK	K5(DSSO)	5	AT_TGFBIp	438	4471;4477;4478;4479;4480	20200625_NSN_AT2_monomer.raw	F92
	FALSE	LKSLQGDKLE-TLGGKK	DSSO	Intra	MS2_MS3	MS3	4	0	2	119.27	119.27	631.013	3	1891.03	6362	21.6699	-2.42664	54.03	AT_TGFBIp-AT_TGFBIp	LKSLQGDKLE	K2(DSSO)	2	AT_TGFBIp	567	TLGGKK	K5(DSSO)	5	AT_TGFBIp	438	6362;6365;6366;6367;6368	20200612_NSN_AT3_dimer.raw	F75
	FALSE	LKSLQGDK-TLGGKK	DSSO	Intra	MS2_MS3	MS3	4	0	4	78.56	19.49	550.303	3	1648.89	4604	18.1229	2.82555	54.03	AT_TGFBIp-AT_TGFBIp	LKSLQGDK	K2(DSSO)	2	AT_TGFBIp	567	TLGGKK	K5(DSSO)	5	AT_TGFBIp	438	4604;4605;4606;4607;4608	20200625_NSN_AT2_dimer.raw	F91
FALSE	LKSLQGDKLE | KLR	192.21	DSSO	Intra	1	4	L[K]SLQGDKLE	1xDSSO [K2]	AT_TGFBIp	567	[K]LR	1xDSSO [K1]	AT_TGFBIp	439	AT_TGFBIp;RW_TGFBIp;WT_TGFBIp;RH_TGFBIp	AT_TGFBIp;RW_TGFBIp;WT_TGFBIp;RH_TGFBIp
	Checked	Sequence	Crosslinker	Crosslink Type	Crosslink Strategy	Identified By	# Proteins	# Identified MS2 Scans	# Identified MS3 Scans	XlinkX Score	Delta XlinkX Score	m/z [Da]	Charge	MH+ [Da]	First Scan	RT [min]	DeltaM [ppm]	Reporter Ion Score	Accessions	Sequence A	Modifications A	Crosslinker Position A	Protein Accession A	Leading Protein Position A	Sequence B	Modifications B	Crosslinker Position B	Protein Accession B	Leading Protein Position B	All Scans	Spectrum File	File ID
	FALSE	LKSLQGDKLE-KLR	DSSO	Intra	MS2_MS3	MS3	4	0	3	192.21	192.21	426.739	4	1703.93	6318	21.4385	1.58611	73.05	AT_TGFBIp-AT_TGFBIp	LKSLQGDKLE	K2(DSSO)	2	AT_TGFBIp	567	KLR	K1(DSSO)	1	AT_TGFBIp	439	6318;6321;6322;6323;6324	20200623_NSN_AT1_dimer.raw	F83
FALSE	NSCIAAHDKR | LLGDAKE	186.97	DSSO	Intra	4	4	NSCIAAHD[K]R	1xCarbamidomethyl [C3]; 1xDSSO [K9]	AT_TGFBIp	461	LLGDA[K]E	1xDSSO [K6]	AT_TGFBIp	540	AT_TGFBIp;RW_TGFBIp;WT_TGFBIp;RH_TGFBIp	AT_TGFBIp;RW_TGFBIp;WT_TGFBIp;RH_TGFBIp
	Checked	Sequence	Crosslinker	Crosslink Type	Crosslink Strategy	Identified By	# Proteins	# Identified MS2 Scans	# Identified MS3 Scans	XlinkX Score	Delta XlinkX Score	m/z [Da]	Charge	MH+ [Da]	First Scan	RT [min]	DeltaM [ppm]	Reporter Ion Score	Accessions	Sequence A	Modifications A	Crosslinker Position A	Protein Accession A	Leading Protein Position A	Sequence B	Modifications B	Crosslinker Position B	Protein Accession B	Leading Protein Position B	All Scans	Spectrum File	File ID
	FALSE	NSCIAAHDKR-LLGDAKE	DSSO	Intra	MS2_MS3	MS3	4	0	4	186.97	186.97	519.246	4	2073.96	5081	19.4309	1.6492	54.03	AT_TGFBIp-AT_TGFBIp	NSCIAAHDKR	C3(Carbamidomethyl);K9(DSSO)	9	AT_TGFBIp	461	LLGDAKE	K6(DSSO)	6	AT_TGFBIp	540	5081;5084;5085;5086;5087	20200623_NSN_AT1_monomer.raw	F84
	FALSE	NSCIAAHDKR-LLGDAKE	DSSO	Intra	MS2_MS3	MS3	4	0	4	179.7	179.7	691.993	3	2073.96	5131	19.5277	1.81242	61.04	AT_TGFBIp-AT_TGFBIp	NSCIAAHDKR	C3(Carbamidomethyl);K9(DSSO)	9	AT_TGFBIp	461	LLGDAKE	K6(DSSO)	6	AT_TGFBIp	540	5131;5134;5135;5136;5137	20200623_NSN_AT1_monomer.raw	F84
	FALSE	NSCIAAHDKR-LLGDAKE	DSSO	Intra	MS2_MS3	MS3	4	0	4	155.01	155.01	691.992	3	2073.96	5220	19.7303	2.73877	54.03	AT_TGFBIp-AT_TGFBIp	NSCIAAHDKR	C3(Carbamidomethyl);K9(DSSO)	9	AT_TGFBIp	461	LLGDAKE	K6(DSSO)	6	AT_TGFBIp	540	5220;5223;5224;5225;5226	20200625_NSN_AT2_monomer.raw	F92
	FALSE	NSCIAAHDKR-LLGDAKE	DSSO	Intra	MS2_MS3	MS3	4	0	4	128.83	128.83	691.992	3	2073.96	5370	20.0285	2.77552	61.04	AT_TGFBIp-AT_TGFBIp	NSCIAAHDKR	C3(Carbamidomethyl);K9(DSSO)	9	AT_TGFBIp	461	LLGDAKE	K6(DSSO)	6	AT_TGFBIp	540	5370;5373;5374;5375;5376	20200625_NSN_AT2_dimer.raw	F91
FALSE	CCPGYEKVPGEK | KVPGEK	183.03	DSSO	Intra	1	4	CCPGYE[K]VPGEK	2xCarbamidomethyl [C1; C2]; 1xDSSO [K7]	AT_TGFBIp	67	[K]VPGEK	1xDSSO [K1]	AT_TGFBIp	67	AT_TGFBIp;RW_TGFBIp;WT_TGFBIp;RH_TGFBIp	AT_TGFBIp;RW_TGFBIp;WT_TGFBIp;RH_TGFBIp
	Checked	Sequence	Crosslinker	Crosslink Type	Crosslink Strategy	Identified By	# Proteins	# Identified MS2 Scans	# Identified MS3 Scans	XlinkX Score	Delta XlinkX Score	m/z [Da]	Charge	MH+ [Da]	First Scan	RT [min]	DeltaM [ppm]	Reporter Ion Score	Accessions	Sequence A	Modifications A	Crosslinker Position A	Protein Accession A	Leading Protein Position A	Sequence B	Modifications B	Crosslinker Position B	Protein Accession B	Leading Protein Position B	All Scans	Spectrum File	File ID
	FALSE	CCPGYEKVPGEK-KVPGEK	DSSO	Intra	MS2_MS3	MS3	4	0	4	183.03	183.03	560.26	4	2238.02	5166	19.8077	2.63221	54.03	AT_TGFBIp-AT_TGFBIp	CCPGYEKVPGEK	C1(Carbamidomethyl);C2(Carbamidomethyl);K7(DSSO)	7	AT_TGFBIp	67	KVPGEK	K1(DSSO)	1	AT_TGFBIp	67	5166;5168;5169;5170;5171	20200625_NSN_WT2_dimer.raw	F97
FALSE	LKSLQGDKLE | KICGK	168.46	DSSO	Intra	3	4	L[K]SLQGDKLE	1xDSSO [K2]	AT_TGFBIp	567	[K]ICGK	1xCarbamidomethyl [C3]; 1xDSSO [K1]	AT_TGFBIp	49	AT_TGFBIp;RW_TGFBIp;WT_TGFBIp;RH_TGFBIp	AT_TGFBIp;RW_TGFBIp;WT_TGFBIp;RH_TGFBIp
	Checked	Sequence	Crosslinker	Crosslink Type	Crosslink Strategy	Identified By	# Proteins	# Identified MS2 Scans	# Identified MS3 Scans	XlinkX Score	Delta XlinkX Score	m/z [Da]	Charge	MH+ [Da]	First Scan	RT [min]	DeltaM [ppm]	Reporter Ion Score	Accessions	Sequence A	Modifications A	Crosslinker Position A	Protein Accession A	Leading Protein Position A	Sequence B	Modifications B	Crosslinker Position B	Protein Accession B	Leading Protein Position B	All Scans	Spectrum File	File ID
	FALSE	LKSLQGDKLE-KICGK	DSSO	Intra	MS2_MS3	MS3	4	0	2	168.46	168.46	474	4	1892.98	6254	21.4568	0.60823	45.23	AT_TGFBIp-AT_TGFBIp	LKSLQGDKLE	K2(DSSO)	2	AT_TGFBIp	567	KICGK	K1(DSSO);C3(Carbamidomethyl)	1	AT_TGFBIp	49	6254;6258;6259;6260;6261	20200623_NSN_RH1_dimer.raw	F85
	FALSE	LKSLQGDKLE-KICGK	DSSO	Intra	MS2_MS3	MS3	4	0	3	71.9	71.9	631.664	3	1892.98	5957	21.4211	1.79247	50.07	AT_TGFBIp-AT_TGFBIp	LKSLQGDKLE	K2(DSSO)	2	AT_TGFBIp	567	KICGK	K1(DSSO);C3(Carbamidomethyl)	1	AT_TGFBIp	49	5957;5958;5959;5960;5961	20200625_NSN_RW2_dimer.raw	F95
	FALSE	LKSLQGDKLE-KICGK	DSSO	Intra	MS2_MS3	MS3	4	0	2	62.8	62.8	631.663	3	1892.98	6132	21.6225	2.92449	45.23	AT_TGFBIp-AT_TGFBIp	LKSLQGDKLE	K2(DSSO)	2	AT_TGFBIp	567	KICGK	K1(DSSO);C3(Carbamidomethyl)	1	AT_TGFBIp	49	6132;6136;6137;6138;6139	20200625_NSN_AT2_dimer.raw	F91
FALSE	SLQGDKLE | KICGK	160.74	DSSO	Intra	13	4	SLQGD[K]LE	1xDSSO [K6]	AT_TGFBIp	573	[K]ICGK	1xCarbamidomethyl [C3]; 1xDSSO [K1]	AT_TGFBIp	49	AT_TGFBIp;RW_TGFBIp;WT_TGFBIp;RH_TGFBIp	AT_TGFBIp;RW_TGFBIp;WT_TGFBIp;RH_TGFBIp
	Checked	Sequence	Crosslinker	Crosslink Type	Crosslink Strategy	Identified By	# Proteins	# Identified MS2 Scans	# Identified MS3 Scans	XlinkX Score	Delta XlinkX Score	m/z [Da]	Charge	MH+ [Da]	First Scan	RT [min]	DeltaM [ppm]	Reporter Ion Score	Accessions	Sequence A	Modifications A	Crosslinker Position A	Protein Accession A	Leading Protein Position A	Sequence B	Modifications B	Crosslinker Position B	Protein Accession B	Leading Protein Position B	All Scans	Spectrum File	File ID
	FALSE	SLQGDKLE-KICGK	DSSO	Intra	MS2_MS3	MS3	4	0	4	160.74	160.74	551.272	3	1651.8	6038	20.9533	0.85659	42.1	AT_TGFBIp-AT_TGFBIp	SLQGDKLE	K6(DSSO)	6	AT_TGFBIp	573	KICGK	K1(DSSO);C3(Carbamidomethyl)	1	AT_TGFBIp	49	6038;6040;6041;6042;6043	20200623_NSN_RH1_dimer.raw	F85
	FALSE	SLQGDKLE-KICGK	DSSO	Intra	MS2_MS3	MS3	4	1	4	160.74	160.74	551.271	3	1651.8	5999	20.7815	0.81644	45.23	AT_TGFBIp-AT_TGFBIp	SLQGDKLE	K6(DSSO)	6	AT_TGFBIp	573	KICGK	K1(DSSO);C3(Carbamidomethyl)	1	AT_TGFBIp	49	5999;6002;6003;6004;6005	20200623_NSN_AT1_dimer.raw	F83
	FALSE	SLQGDKLE-KICGK	DSSO	Intra	MS2_MS3	MS3	4	0	4	158.64	158.64	551.271	3	1651.8	5873	21.0978	2.11302	42.1	AT_TGFBIp-AT_TGFBIp	SLQGDKLE	K6(DSSO)	6	AT_TGFBIp	573	KICGK	K1(DSSO);C3(Carbamidomethyl)	1	AT_TGFBIp	49	5873;5875;5876;5877;5878	20200625_NSN_AT2_dimer.raw	F91
	FALSE	SLQGDKLE-KICGK	DSSO	Intra	MS2_MS3	MS3	4	0	4	155.58	155.58	551.272	3	1651.8	5678	20.985	1.53716	45.23	AT_TGFBIp-AT_TGFBIp	SLQGDKLE	K6(DSSO)	6	AT_TGFBIp	573	KICGK	K1(DSSO);C3(Carbamidomethyl)	1	AT_TGFBIp	49	5678;5681;5682;5683;5684	20200625_NSN_WT2_dimer.raw	F97
	FALSE	SLQGDKLE-KICGK	DSSO	Intra	MS2_MS3	MS3	4	0	4	143.7	143.7	551.271	3	1651.8	5815	21.0599	1.89645	42.1	AT_TGFBIp-AT_TGFBIp	SLQGDKLE	K6(DSSO)	6	AT_TGFBIp	573	KICGK	K1(DSSO);C3(Carbamidomethyl)	1	AT_TGFBIp	49	5815;5817;5818;5819;5820	20200625_NSN_RW2_dimer.raw	F95
	FALSE	SLQGDKLE-KICGK	DSSO	Intra	MS2_MS3	MS3	4	0	4	143.04	143.04	551.272	3	1651.8	5683	20.8967	0.72707	45.23	AT_TGFBIp-AT_TGFBIp	SLQGDKLE	K6(DSSO)	6	AT_TGFBIp	573	KICGK	K1(DSSO);C3(Carbamidomethyl)	1	AT_TGFBIp	49	5683;5685;5686;5687;5688	20200623_NSN_WT1_dimer.raw	F89
	FALSE	SLQGDKLE-KICGK	DSSO	Intra	MS2_MS3	MS3	4	0	4	131.5	131.5	551.273	3	1651.8	5550	20.2595	-0.34517	45.23	AT_TGFBIp-AT_TGFBIp	SLQGDKLE	K6(DSSO)	6	AT_TGFBIp	573	KICGK	K1(DSSO);C3(Carbamidomethyl)	1	AT_TGFBIp	49	5550;5552;5553;5554;5555	20200612_NSN_RW3_dimer.raw	F79
	FALSE	SLQGDKLE-KICGK	DSSO	Intra	MS2_MS3	MS3	4	0	4	123.86	123.86	551.271	3	1651.8	4981	20.9219	3.48683	45.23	AT_TGFBIp-AT_TGFBIp	SLQGDKLE	K6(DSSO)	6	AT_TGFBIp	573	KICGK	K1(DSSO);C3(Carbamidomethyl)	1	AT_TGFBIp	49	4981;4984;4985;4986;4987	20200623_NSN_RW1_dimer.raw	F87
	FALSE	SLQGDKLE-KICGK	DSSO	Intra	MS2_MS3	MS3	4	0	4	121.64	121.64	551.271	3	1651.8	5881	21.0859	2.4855	45.23	AT_TGFBIp-AT_TGFBIp	SLQGDKLE	K6(DSSO)	6	AT_TGFBIp	573	KICGK	K1(DSSO);C3(Carbamidomethyl)	1	AT_TGFBIp	49	5881;5884;5885;5886;5887	20200625_NSN_RH2_dimer.raw	F93
	FALSE	SLQGDKLE-KICGK	DSSO	Intra	MS2_MS3	MS3	4	0	4	100.57	100.57	551.273	3	1651.8	5625	20.4884	-0.6192	45.23	AT_TGFBIp-AT_TGFBIp	SLQGDKLE	K6(DSSO)	6	AT_TGFBIp	573	KICGK	K1(DSSO);C3(Carbamidomethyl)	1	AT_TGFBIp	49	5625;5627;5628;5629;5630	20200612_NSN_RH3_dimer.raw	F77
	FALSE	SLQGDKLE-KICGK	DSSO	Intra	MS2_MS3	MS3	4	0	4	79.49	79.49	826.404	2	1651.8	5707	21.0371	2.22587	61.04	AT_TGFBIp-AT_TGFBIp	SLQGDKLE	K6(DSSO)	6	AT_TGFBIp	573	KICGK	K1(DSSO);C3(Carbamidomethyl)	1	AT_TGFBIp	49	5707;5710;5711;5712;5713	20200625_NSN_WT2_dimer.raw	F97
	FALSE	SLQGDKLE-KICGK	DSSO	Intra	MS2_MS3	MS3	4	0	4	72.02	72.02	826.405	2	1651.8	5616	20.6625	0.58055	61.04	AT_TGFBIp-AT_TGFBIp	SLQGDKLE	K6(DSSO)	6	AT_TGFBIp	573	KICGK	K1(DSSO);C3(Carbamidomethyl)	1	AT_TGFBIp	49	5616;5618;5619;5620;5621	20200612_NSN_WT3_dimer.raw	F81
	FALSE	SLQGDKLE-KICGK	DSSO	Intra	MS2_MS3	MS3	4	0	4	59.8	59.8	826.404	2	1651.8	5991	20.7683	2.47162	61.04	AT_TGFBIp-AT_TGFBIp	SLQGDKLE	K6(DSSO)	6	AT_TGFBIp	573	KICGK	K1(DSSO);C3(Carbamidomethyl)	1	AT_TGFBIp	49	5991;5993;5994;5995;5996	20200623_NSN_AT1_dimer.raw	F83
FALSE	KYFTNCK | KLR	154.01	DSSO	Intra	1	4	[K]YFTNCK	1xCarbamidomethyl [C6]; 1xDSSO [K1]	AT_TGFBIp	37	[K]LR	1xDSSO [K1]	AT_TGFBIp	439	AT_TGFBIp;RW_TGFBIp;WT_TGFBIp;RH_TGFBIp	AT_TGFBIp;RW_TGFBIp;WT_TGFBIp;RH_TGFBIp
	Checked	Sequence	Crosslinker	Crosslink Type	Crosslink Strategy	Identified By	# Proteins	# Identified MS2 Scans	# Identified MS3 Scans	XlinkX Score	Delta XlinkX Score	m/z [Da]	Charge	MH+ [Da]	First Scan	RT [min]	DeltaM [ppm]	Reporter Ion Score	Accessions	Sequence A	Modifications A	Crosslinker Position A	Protein Accession A	Leading Protein Position A	Sequence B	Modifications B	Crosslinker Position B	Protein Accession B	Leading Protein Position B	All Scans	Spectrum File	File ID
	FALSE	KYFTNCK-KLR	DSSO	Intra	MS2_MS3	MS3	4	0	3	154.01	154.01	511.922	3	1533.75	4239	17.1803	2.12746	54.03	AT_TGFBIp-AT_TGFBIp	KYFTNCK	K1(DSSO);C6(Carbamidomethyl)	1	AT_TGFBIp	37	KLR	K1(DSSO)	1	AT_TGFBIp	439	4239;4242;4243;4244;4245	20200623_NSN_AT1_monomer.raw	F84
FALSE	TEKLRPE | KICGK	152.59	DSSO	Intra	2	4	TE[K]LRPE	1xDSSO [K3]	AT_TGFBIp	104	[K]ICGK	1xCarbamidomethyl [C3]; 1xDSSO [K1]	AT_TGFBIp	49	AT_TGFBIp;RW_TGFBIp;WT_TGFBIp	AT_TGFBIp;RW_TGFBIp;WT_TGFBIp;RH_TGFBIp
	Checked	Sequence	Crosslinker	Crosslink Type	Crosslink Strategy	Identified By	# Proteins	# Identified MS2 Scans	# Identified MS3 Scans	XlinkX Score	Delta XlinkX Score	m/z [Da]	Charge	MH+ [Da]	First Scan	RT [min]	DeltaM [ppm]	Reporter Ion Score	Accessions	Sequence A	Modifications A	Crosslinker Position A	Protein Accession A	Leading Protein Position A	Sequence B	Modifications B	Crosslinker Position B	Protein Accession B	Leading Protein Position B	All Scans	Spectrum File	File ID
	FALSE	TEKLRPE-KICGK	DSSO	Intra	MS2_MS3	MS3	4	0	4	152.59	152.59	545.612	3	1634.82	3853	16.3711	2.3242	61.04	AT_TGFBIp-AT_TGFBIp	TEKLRPE	K3(DSSO)	3	AT_TGFBIp	104	KICGK	K1(DSSO);C3(Carbamidomethyl)	1	AT_TGFBIp	49	3853;3854;3855;3856;3857	20200625_NSN_RW2_dimer.raw	F95
	FALSE	TEKLRPE-KICGK	DSSO	Intra	MS2_MS3	MS3	4	0	4	110.22	110.22	545.612	3	1634.82	4002	16.2269	1.64243	61.04	AT_TGFBIp-AT_TGFBIp	TEKLRPE	K3(DSSO)	3	AT_TGFBIp	104	KICGK	K1(DSSO);C3(Carbamidomethyl)	1	AT_TGFBIp	49	4002;4004;4005;4006;4007	20200623_NSN_AT1_dimer.raw	F83
FALSE	SLQGDKLE | TEKLRPE	150.35	DSSO	Intra	8	4	SLQGD[K]LE	1xDSSO [K6]	AT_TGFBIp	573	TE[K]LRPE	1xDSSO [K3]	AT_TGFBIp	104	AT_TGFBIp;RW_TGFBIp;WT_TGFBIp;RH_TGFBIp	AT_TGFBIp;RW_TGFBIp;WT_TGFBIp
	Checked	Sequence	Crosslinker	Crosslink Type	Crosslink Strategy	Identified By	# Proteins	# Identified MS2 Scans	# Identified MS3 Scans	XlinkX Score	Delta XlinkX Score	m/z [Da]	Charge	MH+ [Da]	First Scan	RT [min]	DeltaM [ppm]	Reporter Ion Score	Accessions	Sequence A	Modifications A	Crosslinker Position A	Protein Accession A	Leading Protein Position A	Sequence B	Modifications B	Crosslinker Position B	Protein Accession B	Leading Protein Position B	All Scans	Spectrum File	File ID
	FALSE	SLQGDKLE-TEKLRPE	DSSO	Intra	MS2_MS3	MS3	4	1	4	150.35	150.35	640.318	3	1918.94	7400	24.8808	0.84148	49.07	AT_TGFBIp-AT_TGFBIp	SLQGDKLE	K6(DSSO)	6	AT_TGFBIp	573	TEKLRPE	K3(DSSO)	3	AT_TGFBIp	104	7400;7402;7403;7404;7405	20200623_NSN_WT1_dimer.raw	F89
	FALSE	SLQGDKLE-TEKLRPE	DSSO	Intra	MS2_MS3	MS3	4	1	4	139.97	139.97	640.318	3	1918.94	7568	24.617	1.37402	49.07	AT_TGFBIp-AT_TGFBIp	SLQGDKLE	K6(DSSO)	6	AT_TGFBIp	573	TEKLRPE	K3(DSSO)	3	AT_TGFBIp	104	7568;7571;7572;7573;7574	20200623_NSN_AT1_dimer.raw	F83
	FALSE	SLQGDKLE-TEKLRPE	DSSO	Intra	MS2_MS3	MS3	4	1	4	133.68	133.68	640.317	3	1918.94	7371	24.9902	1.82676	49.07	AT_TGFBIp-AT_TGFBIp	SLQGDKLE	K6(DSSO)	6	AT_TGFBIp	573	TEKLRPE	K3(DSSO)	3	AT_TGFBIp	104	7371;7374;7375;7376;7377	20200625_NSN_WT2_dimer.raw	F97
	FALSE	SLQGDKLE-TEKLRPE	DSSO	Intra	MS2_MS3	MS3	4	1	4	121.96	121.96	640.317	3	1918.94	7403	24.9542	2.55319	49.07	AT_TGFBIp-AT_TGFBIp	SLQGDKLE	K6(DSSO)	6	AT_TGFBIp	573	TEKLRPE	K3(DSSO)	3	AT_TGFBIp	104	7403;7406;7407;7408;7409	20200625_NSN_RW2_dimer.raw	F95
	FALSE	SLQGDKLE-TEKLRPE	DSSO	Intra	MS2_MS3	MS3	4	1	4	121.67	121.67	640.32	3	1918.94	7279	24.3315	-0.25316	49.07	AT_TGFBIp-AT_TGFBIp	SLQGDKLE	K6(DSSO)	6	AT_TGFBIp	573	TEKLRPE	K3(DSSO)	3	AT_TGFBIp	104	7279;7281;7282;7283;7284	20200612_NSN_RW3_dimer.raw	F79
	FALSE	SLQGDKLE-TEKLRPE	DSSO	Intra	MS2_MS3	MS3	4	1	4	118.32	118.32	640.321	3	1918.95	7455	24.3545	-1.53238	49.07	AT_TGFBIp-AT_TGFBIp	SLQGDKLE	K6(DSSO)	6	AT_TGFBIp	573	TEKLRPE	K3(DSSO)	3	AT_TGFBIp	104	7455;7457;7458;7459;7460	20200612_NSN_AT3_dimer.raw	F75
	FALSE	SLQGDKLE-TEKLRPE	DSSO	Intra	MS2_MS3	MS3	4	1	4	115.99	115.99	640.318	3	1918.94	7532	24.9837	2.51329	31.75	AT_TGFBIp-AT_TGFBIp	SLQGDKLE	K6(DSSO)	6	AT_TGFBIp	573	TEKLRPE	K3(DSSO)	3	AT_TGFBIp	104	7532;7533;7534;7535;7536	20200625_NSN_AT2_dimer.raw	F91
	FALSE	SLQGDKLE-TEKLRPE	DSSO	Intra	MS2_MS3	MS3	4	1	4	111.95	111.95	640.32	3	1918.94	7272	24.5086	0.39805	49.07	AT_TGFBIp-AT_TGFBIp	SLQGDKLE	K6(DSSO)	6	AT_TGFBIp	573	TEKLRPE	K3(DSSO)	3	AT_TGFBIp	104	7272;7274;7275;7276;7277	20200612_NSN_WT3_dimer.raw	F81
FALSE	SLQGDKLE | TLGGKK	148.62	DSSO	Intra	2	4	SLQGD[K]LE	1xDSSO [K6]	AT_TGFBIp	573	TLGG[K]K	1xDSSO [K5]	AT_TGFBIp	438	AT_TGFBIp;RW_TGFBIp;WT_TGFBIp;RH_TGFBIp	AT_TGFBIp;RW_TGFBIp;WT_TGFBIp;RH_TGFBIp
	Checked	Sequence	Crosslinker	Crosslink Type	Crosslink Strategy	Identified By	# Proteins	# Identified MS2 Scans	# Identified MS3 Scans	XlinkX Score	Delta XlinkX Score	m/z [Da]	Charge	MH+ [Da]	First Scan	RT [min]	DeltaM [ppm]	Reporter Ion Score	Accessions	Sequence A	Modifications A	Crosslinker Position A	Protein Accession A	Leading Protein Position A	Sequence B	Modifications B	Crosslinker Position B	Protein Accession B	Leading Protein Position B	All Scans	Spectrum File	File ID
	FALSE	SLQGDKLE-TLGGKK	DSSO	Intra	MS2_MS3	MS3	4	1	4	148.62	148.62	550.618	3	1649.84	6038	21.6264	1.47827	45.23	AT_TGFBIp-AT_TGFBIp	SLQGDKLE	K6(DSSO)	6	AT_TGFBIp	573	TLGGKK	K5(DSSO)	5	AT_TGFBIp	438	6038;6042;6043;6044;6045	20200623_NSN_AT1_monomer.raw	F84
	FALSE	SLQGDKLE-TLGGKK	DSSO	Intra	MS2_MS3	MS3	4	0	3	131.71	131.71	550.618	3	1649.84	6588	21.951	1.26238	76.14	AT_TGFBIp-AT_TGFBIp	SLQGDKLE	K6(DSSO)	6	AT_TGFBIp	573	TLGGKK	K5(DSSO)	5	AT_TGFBIp	438	6588;6593;6594;6595;6596	20200623_NSN_AT1_dimer.raw	F83
FALSE	LLGDAKE | TLGGKK	138.83	DSSO	Intra	10	4	LLGDA[K]E	1xDSSO [K6]	AT_TGFBIp	540	TLGG[K]K	1xDSSO [K5]	AT_TGFBIp	438	AT_TGFBIp;RW_TGFBIp;WT_TGFBIp;RH_TGFBIp	AT_TGFBIp;RW_TGFBIp;WT_TGFBIp;RH_TGFBIp
	Checked	Sequence	Crosslinker	Crosslink Type	Crosslink Strategy	Identified By	# Proteins	# Identified MS2 Scans	# Identified MS3 Scans	XlinkX Score	Delta XlinkX Score	m/z [Da]	Charge	MH+ [Da]	First Scan	RT [min]	DeltaM [ppm]	Reporter Ion Score	Accessions	Sequence A	Modifications A	Crosslinker Position A	Protein Accession A	Leading Protein Position A	Sequence B	Modifications B	Crosslinker Position B	Protein Accession B	Leading Protein Position B	All Scans	Spectrum File	File ID
	FALSE	LLGDAKE-TLGGKK	DSSO	Intra	MS2_MS3	MS3	4	0	4	138.83	138.83	502.6	3	1505.78	5745	21.0477	2.41404	54.03	AT_TGFBIp-AT_TGFBIp	LLGDAKE	K6(DSSO)	6	AT_TGFBIp	540	TLGGKK	K5(DSSO)	5	AT_TGFBIp	438	5745;5748;5749;5750;5751	20200623_NSN_AT1_monomer.raw	F84
	FALSE	LLGDAKE-TLGGKK	DSSO	Intra	MS2_MS3	MS3	4	1	4	133.9	133.9	502.6	3	1505.78	5710	21.1325	2.9216	54.03	AT_TGFBIp-AT_TGFBIp	LLGDAKE	K6(DSSO)	6	AT_TGFBIp	540	TLGGKK	K5(DSSO)	5	AT_TGFBIp	438	5710;5713;5714;5715;5716	20200625_NSN_AT2_monomer.raw	F92
	FALSE	LLGDAKE-TLGGKK	DSSO	Intra	MS2_MS3	MS3	4	0	4	129.55	129.55	502.602	3	1505.79	5806	20.5826	-0.78734	49.07	AT_TGFBIp-AT_TGFBIp	LLGDAKE	K6(DSSO)	6	AT_TGFBIp	540	TLGGKK	K5(DSSO)	5	AT_TGFBIp	438	5806;5809;5810;5811;5812	20200612_NSN_AT3_dimer.raw	F75
	FALSE	LLGDAKE-TLGGKK	DSSO	Intra	MS2_MS3	MS3	4	0	4	122.74	122.74	502.601	3	1505.79	5378	20.5139	-0.73588	54.03	AT_TGFBIp-AT_TGFBIp	LLGDAKE	K6(DSSO)	6	AT_TGFBIp	540	TLGGKK	K5(DSSO)	5	AT_TGFBIp	438	5378;5381;5382;5383;5384	20200612_NSN_AT3_monomer.raw	F76
	FALSE	LLGDAKE-TLGGKK	DSSO	Intra	MS2_MS3	MS3	4	0	4	112.94	112.94	502.599	3	1505.78	6082	21.5449	3.5668	49.07	AT_TGFBIp-AT_TGFBIp	LLGDAKE	K6(DSSO)	6	AT_TGFBIp	540	TLGGKK	K5(DSSO)	5	AT_TGFBIp	438	6082;6086;6087;6088;6089	20200625_NSN_AT2_dimer.raw	F91
	FALSE	LLGDAKE-TLGGKK	DSSO	Intra	MS2_MS3	MS3	4	0	2	84.48	84.48	753.398	2	1505.79	5379	20.5156	-0.85232	61.04	AT_TGFBIp-AT_TGFBIp	LLGDAKE	K6(DSSO)	6	AT_TGFBIp	540	TLGGKK	K5(DSSO)	5	AT_TGFBIp	438	5379;5385;5386;5387;5388	20200612_NSN_AT3_monomer.raw	F76
	FALSE	LLGDAKE-TLGGKK	DSSO	Intra	MS2_MS3	MS3	4	0	4	83.31	83.31	502.599	3	1505.78	6223	21.2761	1.59795	45.23	AT_TGFBIp-AT_TGFBIp	LLGDAKE	K6(DSSO)	6	AT_TGFBIp	540	TLGGKK	K5(DSSO)	5	AT_TGFBIp	438	6223;6226;6227;6228;6229	20200623_NSN_AT1_dimer.raw	F83
	FALSE	LLGDAKE-TLGGKK	DSSO	Intra	MS2_MS3	MS3	4	0	4	69.82	69.82	753.395	2	1505.78	5720	21.1443	2.84178	61.04	AT_TGFBIp-AT_TGFBIp	LLGDAKE	K6(DSSO)	6	AT_TGFBIp	540	TLGGKK	K5(DSSO)	5	AT_TGFBIp	438	5720;5723;5724;5725;5726	20200625_NSN_AT2_monomer.raw	F92
	FALSE	LLGDAKE-TLGGKK	DSSO	Intra	MS2_MS3	MS3	4	0	4	67.46	67.46	753.394	2	1505.78	5762	21.0693	3.49352	54.03	AT_TGFBIp-AT_TGFBIp	LLGDAKE	K6(DSSO)	6	AT_TGFBIp	540	TLGGKK	K5(DSSO)	5	AT_TGFBIp	438	5762;5765;5766;5767;5768	20200623_NSN_AT1_monomer.raw	F84
	FALSE	LLGDAKE-TLGGKK	DSSO	Intra	MS2_MS3	MS3	4	0	4	62.34	62.34	753.394	2	1505.78	6093	21.558	4.87776	61.04	AT_TGFBIp-AT_TGFBIp	LLGDAKE	K6(DSSO)	6	AT_TGFBIp	540	TLGGKK	K5(DSSO)	5	AT_TGFBIp	438	6093;6096;6097;6098;6099	20200625_NSN_AT2_dimer.raw	F91
FALSE	AIISNKD | KICGK	122.13	DSSO	Intra	1	4	AIISN[K]D	1xDSSO [K6]	AT_TGFBIp	332	[K]ICGK	1xCarbamidomethyl [C3]; 1xDSSO [K1]	AT_TGFBIp	49	AT_TGFBIp;RW_TGFBIp;WT_TGFBIp;RH_TGFBIp	AT_TGFBIp;RW_TGFBIp;WT_TGFBIp;RH_TGFBIp
	Checked	Sequence	Crosslinker	Crosslink Type	Crosslink Strategy	Identified By	# Proteins	# Identified MS2 Scans	# Identified MS3 Scans	XlinkX Score	Delta XlinkX Score	m/z [Da]	Charge	MH+ [Da]	First Scan	RT [min]	DeltaM [ppm]	Reporter Ion Score	Accessions	Sequence A	Modifications A	Crosslinker Position A	Protein Accession A	Leading Protein Position A	Sequence B	Modifications B	Crosslinker Position B	Protein Accession B	Leading Protein Position B	All Scans	Spectrum File	File ID
	FALSE	AIISNKD-KICGK	DSSO	Intra	MS2_MS3	MS3	4	0	4	122.13	109.97	508.257	3	1522.76	4598	18.6605	4.27004	37.17	AT_TGFBIp-AT_TGFBIp	AIISNKD	K6(DSSO)	6	AT_TGFBIp	332	KICGK	K1(DSSO);C3(Carbamidomethyl)	1	AT_TGFBIp	49	4598;4600;4601;4602;4603	20200625_NSN_RH2_monomer.raw	F94
FALSE	LKSLQGDKLE | SLQGDKLE	117.14	DSSO	Intra	1	4	L[K]SLQGDKLE	1xDSSO [K2]	AT_TGFBIp	567	SLQGD[K]LE	1xDSSO [K6]	AT_TGFBIp	573	AT_TGFBIp;RW_TGFBIp;WT_TGFBIp;RH_TGFBIp	AT_TGFBIp;RW_TGFBIp;WT_TGFBIp;RH_TGFBIp
	Checked	Sequence	Crosslinker	Crosslink Type	Crosslink Strategy	Identified By	# Proteins	# Identified MS2 Scans	# Identified MS3 Scans	XlinkX Score	Delta XlinkX Score	m/z [Da]	Charge	MH+ [Da]	First Scan	RT [min]	DeltaM [ppm]	Reporter Ion Score	Accessions	Sequence A	Modifications A	Crosslinker Position A	Protein Accession A	Leading Protein Position A	Sequence B	Modifications B	Crosslinker Position B	Protein Accession B	Leading Protein Position B	All Scans	Spectrum File	File ID
	FALSE	LKSLQGDKLE-SLQGDKLE	DSSO	Intra	MS2_MS3	MS3	4	1	3	117.14	117.14	726.372	3	2177.1	9335	28.9534	-0.69956	49.07	AT_TGFBIp-AT_TGFBIp	LKSLQGDKLE	K2(DSSO)	2	AT_TGFBIp	567	SLQGDKLE	K6(DSSO)	6	AT_TGFBIp	573	9335;9338;9339;9340;9341	20200612_NSN_AT3_dimer.raw	F75
FALSE	LKSLQGDKLE | KVPGEK	112.13	DSSO	Intra	1	4	L[K]SLQGDKLE	1xDSSO [K2]	AT_TGFBIp	567	[K]VPGEK	1xDSSO [K1]	AT_TGFBIp	67	AT_TGFBIp;RW_TGFBIp;WT_TGFBIp;RH_TGFBIp	AT_TGFBIp;RW_TGFBIp;WT_TGFBIp;RH_TGFBIp
	Checked	Sequence	Crosslinker	Crosslink Type	Crosslink Strategy	Identified By	# Proteins	# Identified MS2 Scans	# Identified MS3 Scans	XlinkX Score	Delta XlinkX Score	m/z [Da]	Charge	MH+ [Da]	First Scan	RT [min]	DeltaM [ppm]	Reporter Ion Score	Accessions	Sequence A	Modifications A	Crosslinker Position A	Protein Accession A	Leading Protein Position A	Sequence B	Modifications B	Crosslinker Position B	Protein Accession B	Leading Protein Position B	All Scans	Spectrum File	File ID
	FALSE	LKSLQGDKLE-KVPGEK	DSSO	Intra	MS2_MS3	MS3	4	0	3	112.13	112.13	649.013	3	1945.02	6463	21.7137	0.60775	84.95	AT_TGFBIp-AT_TGFBIp	LKSLQGDKLE	K2(DSSO)	2	AT_TGFBIp	567	KVPGEK	K1(DSSO)	1	AT_TGFBIp	67	6463;6464;6465;6466;6467	20200623_NSN_AT1_dimer.raw	F83
FALSE	SLQGDKLE | LLGDAKE	109.44	DSSO	Intra	3	4	SLQGD[K]LE	1xDSSO [K6]	AT_TGFBIp	573	LLGDA[K]E	1xDSSO [K6]	AT_TGFBIp	540	AT_TGFBIp;RW_TGFBIp;WT_TGFBIp;RH_TGFBIp	AT_TGFBIp;RW_TGFBIp;WT_TGFBIp;RH_TGFBIp
	Checked	Sequence	Crosslinker	Crosslink Type	Crosslink Strategy	Identified By	# Proteins	# Identified MS2 Scans	# Identified MS3 Scans	XlinkX Score	Delta XlinkX Score	m/z [Da]	Charge	MH+ [Da]	First Scan	RT [min]	DeltaM [ppm]	Reporter Ion Score	Accessions	Sequence A	Modifications A	Crosslinker Position A	Protein Accession A	Leading Protein Position A	Sequence B	Modifications B	Crosslinker Position B	Protein Accession B	Leading Protein Position B	All Scans	Spectrum File	File ID
	FALSE	SLQGDKLE-LLGDAKE	DSSO	Intra	MS2_MS3	MS3	4	1	4	109.44	109.44	896.435	2	1791.86	9508	29.6321	0.44965	61.04	AT_TGFBIp-AT_TGFBIp	SLQGDKLE	K6(DSSO)	6	AT_TGFBIp	573	LLGDAKE	K6(DSSO)	6	AT_TGFBIp	540	9508;9512;9513;9514;9515	20200623_NSN_AT1_dimer.raw	F83
	FALSE	SLQGDKLE-LLGDAKE	DSSO	Intra	MS2_MS3	MS3	4	1	4	88.5	88.5	896.435	2	1791.86	9488	29.9978	0.94446	61.04	AT_TGFBIp-AT_TGFBIp	SLQGDKLE	K6(DSSO)	6	AT_TGFBIp	573	LLGDAKE	K6(DSSO)	6	AT_TGFBIp	540	9488;9491;9492;9493;9494	20200623_NSN_RH1_dimer.raw	F85
	FALSE	SLQGDKLE-LLGDAKE	DSSO	Intra	MS2_MS3	MS3	4	1	4	83.31	83.31	896.434	2	1791.86	8664	29.99	1.60423	61.04	AT_TGFBIp-AT_TGFBIp	SLQGDKLE	K6(DSSO)	6	AT_TGFBIp	573	LLGDAKE	K6(DSSO)	6	AT_TGFBIp	540	8664;8669;8670;8671;8672	20200625_NSN_AT2_monomer.raw	F92
FALSE	NSCIAAHDKR | KVPGEK	108.24	DSSO	Intra	1	4	NSCIAAHD[K]R	1xCarbamidomethyl [C3]; 1xDSSO [K9]	AT_TGFBIp	461	[K]VPGEK	1xDSSO [K1]	AT_TGFBIp	67	AT_TGFBIp;RW_TGFBIp;WT_TGFBIp;RH_TGFBIp	AT_TGFBIp;RW_TGFBIp;WT_TGFBIp;RH_TGFBIp
	Checked	Sequence	Crosslinker	Crosslink Type	Crosslink Strategy	Identified By	# Proteins	# Identified MS2 Scans	# Identified MS3 Scans	XlinkX Score	Delta XlinkX Score	m/z [Da]	Charge	MH+ [Da]	First Scan	RT [min]	DeltaM [ppm]	Reporter Ion Score	Accessions	Sequence A	Modifications A	Crosslinker Position A	Protein Accession A	Leading Protein Position A	Sequence B	Modifications B	Crosslinker Position B	Protein Accession B	Leading Protein Position B	All Scans	Spectrum File	File ID
	FALSE	NSCIAAHDKR-KVPGEK	DSSO	Intra	MS2_MS3	MS3	4	0	3	108.24	108.24	497.243	4	1985.95	3140	14.0994	3.12977	45.23	AT_TGFBIp-AT_TGFBIp	NSCIAAHDKR	C3(Carbamidomethyl);K9(DSSO)	9	AT_TGFBIp	461	KVPGEK	K1(DSSO)	1	AT_TGFBIp	67	3140;3143;3144;3145;3146	20200625_NSN_AT2_monomer.raw	F92
FALSE	LLGDAKE | KICGK	106.84	DSSO	Intra	4	4	LLGDA[K]E	1xDSSO [K6]	AT_TGFBIp	540	[K]ICGK	1xCarbamidomethyl [C3]; 1xDSSO [K1]	AT_TGFBIp	49	AT_TGFBIp;RW_TGFBIp;WT_TGFBIp;RH_TGFBIp	AT_TGFBIp;RW_TGFBIp;WT_TGFBIp;RH_TGFBIp
	Checked	Sequence	Crosslinker	Crosslink Type	Crosslink Strategy	Identified By	# Proteins	# Identified MS2 Scans	# Identified MS3 Scans	XlinkX Score	Delta XlinkX Score	m/z [Da]	Charge	MH+ [Da]	First Scan	RT [min]	DeltaM [ppm]	Reporter Ion Score	Accessions	Sequence A	Modifications A	Crosslinker Position A	Protein Accession A	Leading Protein Position A	Sequence B	Modifications B	Crosslinker Position B	Protein Accession B	Leading Protein Position B	All Scans	Spectrum File	File ID
	FALSE	LLGDAKE-KICGK	DSSO	Intra	MS2_MS3	MS3	4	0	3	106.84	106.84	503.255	3	1507.75	5290	20.0077	0.48382	49.07	AT_TGFBIp-AT_TGFBIp	LLGDAKE	K6(DSSO)	6	AT_TGFBIp	540	KICGK	K1(DSSO);C3(Carbamidomethyl)	1	AT_TGFBIp	49	5290;5294;5295;5296;5297	20200623_NSN_WT1_dimer.raw	F89
	FALSE	LLGDAKE-KICGK	DSSO	Intra	MS2_MS3	MS3	4	0	4	105.42	105.42	503.254	3	1507.75	5600	19.9224	1.03676	49.07	AT_TGFBIp-AT_TGFBIp	LLGDAKE	K6(DSSO)	6	AT_TGFBIp	540	KICGK	K1(DSSO);C3(Carbamidomethyl)	1	AT_TGFBIp	49	5600;5603;5604;5605;5606	20200623_NSN_AT1_dimer.raw	F83
	FALSE	LLGDAKE-KICGK	DSSO	Intra	MS2_MS3	MS3	4	0	4	90.94	90.94	503.253	3	1507.75	5431	20.2165	2.17309	49.07	AT_TGFBIp-AT_TGFBIp	LLGDAKE	K6(DSSO)	6	AT_TGFBIp	540	KICGK	K1(DSSO);C3(Carbamidomethyl)	1	AT_TGFBIp	49	5431;5434;5435;5436;5437	20200625_NSN_RW2_dimer.raw	F95
	FALSE	LLGDAKE-KICGK	DSSO	Intra	MS2_MS3	MS3	4	0	4	84.02	84.02	503.254	3	1507.75	5701	20.1778	1.67446	49.07	AT_TGFBIp-AT_TGFBIp	LLGDAKE	K6(DSSO)	6	AT_TGFBIp	540	KICGK	K1(DSSO);C3(Carbamidomethyl)	1	AT_TGFBIp	49	5701;5704;5705;5706;5707	20200623_NSN_RH1_dimer.raw	F85
FALSE	NSCIAAHDKR | LKSLQGDK	104.89	DSSO	Intra	1	4	NSCIAAHD[K]R	1xCarbamidomethyl [C3]; 1xDSSO [K9]	AT_TGFBIp	461	L[K]SLQGDK	1xDSSO [K2]	AT_TGFBIp	567	AT_TGFBIp;RW_TGFBIp;WT_TGFBIp;RH_TGFBIp	AT_TGFBIp;RW_TGFBIp;WT_TGFBIp;RH_TGFBIp
	Checked	Sequence	Crosslinker	Crosslink Type	Crosslink Strategy	Identified By	# Proteins	# Identified MS2 Scans	# Identified MS3 Scans	XlinkX Score	Delta XlinkX Score	m/z [Da]	Charge	MH+ [Da]	First Scan	RT [min]	DeltaM [ppm]	Reporter Ion Score	Accessions	Sequence A	Modifications A	Crosslinker Position A	Protein Accession A	Leading Protein Position A	Sequence B	Modifications B	Crosslinker Position B	Protein Accession B	Leading Protein Position B	All Scans	Spectrum File	File ID
	FALSE	NSCIAAHDKR-LKSLQGDK	DSSO	Intra	MS2_MS3	MS3	4	0	3	104.89	41.46	555.023	4	2217.07	4290	17.4261	2.28141	49.07	AT_TGFBIp-AT_TGFBIp	NSCIAAHDKR	C3(Carbamidomethyl);K9(DSSO)	9	AT_TGFBIp	461	LKSLQGDK	K2(DSSO)	2	AT_TGFBIp	567	4290;4292;4293;4294;4295	20200625_NSN_AT2_dimer.raw	F91
FALSE	LLGDAKE | KVPGEK	99.38	DSSO	Intra	3	4	LLGDA[K]E	1xDSSO [K6]	AT_TGFBIp	540	[K]VPGEK	1xDSSO [K1]	AT_TGFBIp	67	AT_TGFBIp;RW_TGFBIp;WT_TGFBIp;RH_TGFBIp	AT_TGFBIp;RW_TGFBIp;WT_TGFBIp;RH_TGFBIp
	Checked	Sequence	Crosslinker	Crosslink Type	Crosslink Strategy	Identified By	# Proteins	# Identified MS2 Scans	# Identified MS3 Scans	XlinkX Score	Delta XlinkX Score	m/z [Da]	Charge	MH+ [Da]	First Scan	RT [min]	DeltaM [ppm]	Reporter Ion Score	Accessions	Sequence A	Modifications A	Crosslinker Position A	Protein Accession A	Leading Protein Position A	Sequence B	Modifications B	Crosslinker Position B	Protein Accession B	Leading Protein Position B	All Scans	Spectrum File	File ID
	FALSE	LLGDAKE-KVPGEK	DSSO	Intra	MS2_MS3	MS3	4	0	3	99.38	99.38	520.603	3	1559.8	5764	20.9639	2.00807	42.1	AT_TGFBIp-AT_TGFBIp	LLGDAKE	K6(DSSO)	6	AT_TGFBIp	540	KVPGEK	K1(DSSO)	1	AT_TGFBIp	67	5764;5767;5768;5769;5770	20200625_NSN_RW2_dimer.raw	F95
	FALSE	LLGDAKE-KVPGEK	DSSO	Intra	MS2_MS3	MS3	4	0	3	92.19	92.19	520.603	3	1559.8	5965	20.708	0.76376	42.1	AT_TGFBIp-AT_TGFBIp	LLGDAKE	K6(DSSO)	6	AT_TGFBIp	540	KVPGEK	K1(DSSO)	1	AT_TGFBIp	67	5965;5968;5969;5970;5971	20200623_NSN_AT1_dimer.raw	F83
	FALSE	LLGDAKE-KVPGEK	DSSO	Intra	MS2_MS3	MS3	4	0	3	74.44	74.44	520.602	3	1559.79	4946	20.8606	4.10486	42.1	AT_TGFBIp-AT_TGFBIp	LLGDAKE	K6(DSSO)	6	AT_TGFBIp	540	KVPGEK	K1(DSSO)	1	AT_TGFBIp	67	4946;4948;4949;4950;4951	20200623_NSN_RW1_dimer.raw	F87
FALSE	VLTPPMGTVMDVLKGDNR | KICGK	75.24	DSSO	Intra	1	4	VLTPPMGTVMDVL[K]GDNR	2xOxidation [M6; M10]; 1xDSSO [K14]	AT_TGFBIp	487	[K]ICGK	1xCarbamidomethyl [C3]; 1xDSSO [K1]	AT_TGFBIp	49	AT_TGFBIp;RW_TGFBIp;WT_TGFBIp;RH_TGFBIp	AT_TGFBIp;RW_TGFBIp;WT_TGFBIp;RH_TGFBIp
	Checked	Sequence	Crosslinker	Crosslink Type	Crosslink Strategy	Identified By	# Proteins	# Identified MS2 Scans	# Identified MS3 Scans	XlinkX Score	Delta XlinkX Score	m/z [Da]	Charge	MH+ [Da]	First Scan	RT [min]	DeltaM [ppm]	Reporter Ion Score	Accessions	Sequence A	Modifications A	Crosslinker Position A	Protein Accession A	Leading Protein Position A	Sequence B	Modifications B	Crosslinker Position B	Protein Accession B	Leading Protein Position B	All Scans	Spectrum File	File ID
	FALSE	VLTPPMGTVMDVLKGDNR-KICGK	DSSO	Intra	MS2_MS3	MS3	4	0	4	75.24	73.31	685.089	4	2737.33	9194	29.8188	2.43122	39.46	AT_TGFBIp-AT_TGFBIp	VLTPPMGTVMDVLKGDNR	M6(Oxidation);M10(Oxidation);K14(DSSO)	14	AT_TGFBIp	487	KICGK	K1(DSSO);C3(Carbamidomethyl)	1	AT_TGFBIp	49	9194;9196;9197;9198;9199	20200625_NSN_WT2_dimer.raw	F97
FALSE	KVPGEK | KLR	74.19	DSSO	Intra	1	4	[K]VPGEK	1xDSSO [K1]	AT_TGFBIp	67	[K]LR	1xDSSO [K1]	AT_TGFBIp	439	AT_TGFBIp;RW_TGFBIp;WT_TGFBIp;RH_TGFBIp	AT_TGFBIp;RW_TGFBIp;WT_TGFBIp;RH_TGFBIp
	Checked	Sequence	Crosslinker	Crosslink Type	Crosslink Strategy	Identified By	# Proteins	# Identified MS2 Scans	# Identified MS3 Scans	XlinkX Score	Delta XlinkX Score	m/z [Da]	Charge	MH+ [Da]	First Scan	RT [min]	DeltaM [ppm]	Reporter Ion Score	Accessions	Sequence A	Modifications A	Crosslinker Position A	Protein Accession A	Leading Protein Position A	Sequence B	Modifications B	Crosslinker Position B	Protein Accession B	Leading Protein Position B	All Scans	Spectrum File	File ID
	FALSE	KVPGEK-KLR	DSSO	Intra	MS2_MS3	MS3	4	0	3	74.19	74.19	410.899	3	1230.68	2317	12.2347	1.99664	42.1	AT_TGFBIp-AT_TGFBIp	KVPGEK	K1(DSSO)	1	AT_TGFBIp	67	KLR	K1(DSSO)	1	AT_TGFBIp	439	2317;2320;2321;2322;2323	20200623_NSN_AT1_monomer.raw	F84
FALSE	ICGKSTVISYE | KYFTNCK	54.89	DSSO	Intra	1	4	ICG[K]STVISYE	1xCarbamidomethyl [C2]; 1xDSSO [K4]	AT_TGFBIp	53	[K]YFTNCK	1xCarbamidomethyl [C6]; 1xDSSO [K1]	AT_TGFBIp	37	AT_TGFBIp;RW_TGFBIp;WT_TGFBIp;RH_TGFBIp	AT_TGFBIp;RW_TGFBIp;WT_TGFBIp;RH_TGFBIp
	Checked	Sequence	Crosslinker	Crosslink Type	Crosslink Strategy	Identified By	# Proteins	# Identified MS2 Scans	# Identified MS3 Scans	XlinkX Score	Delta XlinkX Score	m/z [Da]	Charge	MH+ [Da]	First Scan	RT [min]	DeltaM [ppm]	Reporter Ion Score	Accessions	Sequence A	Modifications A	Crosslinker Position A	Protein Accession A	Leading Protein Position A	Sequence B	Modifications B	Crosslinker Position B	Protein Accession B	Leading Protein Position B	All Scans	Spectrum File	File ID
	FALSE	ICGKSTVISYE-KYFTNCK	DSSO	Intra	MS2_MS3	MS2	4	1	4	54.89	54.89	792.033	3	2374.08	8097	28.621	-2.81282	61.04	AT_TGFBIp-AT_TGFBIp	ICGKSTVISYE	C2(Carbamidomethyl);K4(DSSO)	4	AT_TGFBIp	53	KYFTNCK	K1(DSSO);C6(Carbamidomethyl)	1	AT_TGFBIp	37	8097;8101;8102;8103;8104	20200612_NSN_WT3_monomer.raw	F82
